# Supplementary material for: Palliative care for people living with HIV/AIDS: Factors influencing healthcare workers’ knowledge, attitude and practice in public health facilities, Abuja, Nigeria
Source: PLoS One. 2019 Dec 31;14(12):e0207499. doi: 10.1371/journal.pone.0207499 (PMC6938379; doi:10.1371/journal.pone.0207499)
Supplement: S1 File — (XLS) [file pone.0207499.s001.xls]

## Sheet: Data Set
facility_type	profession	age	gender	marital_status	maritL_recoded	religion	qualification	qualification_recode	wrk_exp	yes_no1	undgrd	undgrd_recoded	focus	d_oriented	prolong	treat_alt	uses	practice	incor	causes	pain	remission	care	ter_care	more_no	assisted	morphine	treatment	therapies	placebos	family	hiv_aids	sect_c	opinion	opinion1	opinion2	opinion3	opinion4	opinion5	opinion6	opinion7	opinion8	opinion9	opinion10	opinion11	opinion12	opinion13	opinion14	opinion15
tertiary	dr	26	female	divorced	unmarried	muslim	bsc	Bachelor&above	3	yes	yes	yes	yes	yes	yes	no	yes	yes	not_sure	not_sure	not_sure	not_sure	yes	yes	yes	yes	yes	yes	yes	yes	yes	no		uncertain	uncertain	uncertain	agree	agree	s_agree	s_agree	s_agree	s_agree	s_agree	agree	agree	s_agree	s_agree	strongly disagree	strongly disagree
secondary	dr	34	male	married	married	muslim	bsc	Bachelor&above	5	yes	no	no	yes	yes	yes	no	yes	yes	yes	yes	no	no	no	yes	no	no	yes	yes	yes	yes	yes	yes		uncertain	disagree	agree	disagree	agree	agree	agree	agree	agree	uncertain	disagree	disagree	agree	disagree	disagree	agree
tertiary	dr	53	male	married	married	muslim	bsc	Bachelor&above	8	yes	no	no	yes	yes	yes	yes	yes	no	yes	no	no	not_sure	not_sure	no	yes		yes	yes	yes	yes	yes	yes		s_agree	s_agree	agree	disagree	uncertain	disagree	s_agree	s_agree	agree	s_agree	agree	s_agree	disagree	s_agree	s_agree	disagree
tertiary	dr	36	male	married	married	christian	bsc	Bachelor&above	3	yes	no	no	no	no	yes	yes	yes	no	no	no	yes	yes	yes	yes	no	no	no	no	yes	yes	yes	yes		agree	agree	s_agree	s_agree	agree	uncertain	uncertain	s_agree	s_agree	s_agree	s_agree	s_agree	s_agree	strongly disagree	disagree	uncertain
tertiary	nurse	30	female	married	married	christian	bsc	Bachelor&above	3	yes	no	no	yes	yes	yes	no	yes	yes	yes	yes	yes	no	no	no	no	no	not_sure	yes	yes	yes	yes	yes		agree	disagree	agree	agree	agree	agree	uncertain	disagree	disagree	uncertain	uncertain	uncertain	agree	agree	agree	uncertain
secondary	dr	38	male	married	married	muslim	bsc	Bachelor&above	10	no	no	no	yes	yes	no	no	yes	yes	yes	yes	no	no	no	yes	no	no	yes	yes	yes	yes	yes	yes		disagree	disagree	agree	disagree	agree	agree	agree	agree	agree	agree	disagree	disagree	agree	agree	agree	agree
secondary	dr	39	male	married	married	muslim	bsc	Bachelor&above	8	no	no	no	yes	yes	yes	no	yes	yes	yes	yes	no	no	no	no	no	no	yes	yes	yes	yes	yes	yes		agree	disagree	agree	disagree	agree	agree	agree	agree	agree	agree	disagree	disagree	agree	disagree	disagree	agree
secondary	dr	44	male	married	married	christian	bsc	Bachelor&above	10	no	no	no	yes	yes	yes	no	yes	yes	yes	yes	no	yes	no	yes	yes	no	yes	yes	yes	yes	yes	yes		agree	disagree	agree	disagree	agree	agree	agree	agree	agree	agree	disagree	disagree	agree	agree	agree	agree
secondary	nurse	41	male	married	married	muslim	bsc	Bachelor&above	16	no	no	no	yes	yes	yes	no	yes	yes	yes	yes	no	no	not_sure	no	no	no	yes	yes	yes	yes	yes	yes		strongly disagree	strongly disagree	agree	strongly disagree	s_agree	s_agree	strongly disagree	agree	agree	agree	strongly disagree	s_agree	s_agree	s_agree	s_agree	agree
secondary	nurse	46	female	married	married	muslim	bsc	Bachelor&above	17	no	no	no	yes	yes	yes	no	yes	yes	yes	yes	no	no	no	no	no	no	yes	yes	yes	yes	yes	yes		disagree	disagree	agree	disagree	agree	agree	agree	agree	disagree	agree	disagree	disagree	agree	disagree	disagree	agree
secondary	nurse	44	male	married	married	christian	bsc	Bachelor&above	16	no	no	no	yes	yes	yes	no	yes	yes	yes	yes	not_sure	no	no	no	no	no	yes	yes	yes	yes	yes	yes		disagree	disagree	agree	disagree	agree	agree	agree	agree	agree	agree	disagree	disagree	agree	agree	agree	agree
secondary	dr	35	female	married	married	christian	bsc	Bachelor&above	7	no	no	no	yes	yes	yes	no	yes	yes	yes	yes	no	no	no	no	no	no	yes	yes	yes	yes	yes	yes		agree	disagree	agree	disagree	agree	agree	agree	agree	agree	agree	uncertain	disagree	agree	agree	agree	agree
secondary	dr	32	female	married	married	muslim	bsc	Bachelor&above	5	no	no	no	yes	yes	yes	no	yes	yes	yes	yes	no	no	no	not_sure	no	no	yes	no	yes	yes	yes	yes		agree	disagree	agree	uncertain		agree	agree	s_agree	s_agree	s_agree	uncertain	s_agree	agree	agree	agree	agree
secondary	nurse	39	female	married	married	muslim	bsc	Bachelor&above	9	no	no	no	yes	yes	yes	no	yes	yes	yes	no	no	no	no	no	no	no	yes	yes	yes	yes	yes	yes		agree	disagree	s_agree	strongly disagree	s_agree	s_agree	s_agree	s_agree	s_agree	s_agree	strongly disagree	agree	agree	agree	agree	agree
secondary	dr	29	female	married	married	christian	bsc	Bachelor&above	3	no	no	no	yes	yes	yes	no	yes	yes	yes	yes	no	no	no	no	no	no	yes	yes	yes	yes	yes	yes		agree	disagree	agree	disagree	agree	agree	agree	agree	agree	agree	disagree	agree	agree	agree	agree	agree
secondary	nurse	35	male	married	married	muslim	bsc	Bachelor&above	6	no	no	no	yes	yes	yes	no	yes	yes	yes	yes	no	no	yes	yes	no	no	yes	yes	yes	yes	yes	yes		s_agree	strongly disagree	s_agree	uncertain	s_agree	s_agree	s_agree	s_agree	s_agree	s_agree	disagree	s_agree	s_agree	agree	agree	agree
secondary	nurse	45	female	married	married	christian	bsc	Bachelor&above	10	no	no	no	yes	no	no	no	yes	yes	yes	yes	no	no	no	no	no	no	yes	yes	yes	not_sure	yes	yes		disagree	disagree	s_agree	strongly disagree	s_agree	s_agree	s_agree	s_agree	s_agree	s_agree	strongly disagree	s_agree	s_agree	s_agree	s_agree	s_agree
secondary	dr	52	female	married	married	christian	bsc	Bachelor&above	22	no	no	no	yes	yes	yes	no	yes	yes	not_sure	not_sure	no	yes	no	yes	yes	no	yes	yes	yes	yes	yes	yes		strongly disagree	strongly disagree	agree	agree	uncertain	agree	uncertain	uncertain	disagree	agree	agree	agree	uncertain	agree	strongly disagree	s_agree
secondary	nurse	31	male	married	married	muslim	bsc	Bachelor&above	33	no	no	no	no	yes	yes	yes	yes	not_sure	yes	no	yes	not_sure	not_sure	not_sure	yes	yes	not_sure	no	yes	yes	yes	yes		disagree	strongly disagree	s_agree	strongly disagree	s_agree	s_agree	s_agree	agree	agree	uncertain	disagree	disagree	agree	agree	agree	uncertain
tertiary	dr	36	male	married	married	christian	bsc	Bachelor&above	6	no	no	no	not_sure	yes	yes	no	yes	yes	yes	not_sure	not_sure	no	not_sure	no	no	no	yes	not_sure	not_sure	not_sure	yes	yes		agree	disagree	agree	agree	agree	agree	uncertain	disagree	disagree	uncertain	disagree	agree	agree	agree	agree	agree
tertiary	nurse	27	female	married	married	christian	bsc	Bachelor&above	2	no	no	no	yes	yes	yes	not_sure	not_sure	yes	yes	yes	yes	yes	not_sure	not_sure	not_sure	not_sure	yes	yes	not_sure	not_sure	yes	yes		agree	disagree	agree	agree	agree	agree	uncertain	disagree	disagree	uncertain	uncertain	uncertain	agree	agree	agree	uncertain
tertiary	nurse	30	female	married	married	muslim	bsc	Bachelor&above	3	no	no	no	yes	yes	yes	not_sure	yes	yes	yes	yes	yes	not_sure	yes	yes	yes	no	yes	not_sure	not_sure	not_sure	yes	yes		s_agree	agree	agree	agree	agree	agree	uncertain	uncertain	uncertain	agree	disagree	agree	agree	uncertain	uncertain	agree
tertiary	nurse	31	female	married	married	muslim	bsc	Bachelor&above	4	no	no	no	yes	yes	yes	not_sure	yes	yes	yes	yes	yes	not_sure	not_sure	no	no	not_sure	yes	yes	yes	not_sure	yes	yes		agree	disagree	agree	agree	agree	agree	uncertain	agree	agree	agree	disagree	agree	agree	uncertain	uncertain	agree
secondary	dr	33	female	married	married	christian	bsc	Bachelor&above	3	no	no	no	yes	yes	yes	no	yes	yes	yes	yes	no	no	no	yes	no	no	yes	yes	yes	yes	yes	yes		agree	disagree	agree	disagree	s_agree	agree	agree	agree	agree	agree	disagree	disagree	agree	uncertain	s_agree	agree
secondary	nurse	36	female	married	married	christian	bsc	Bachelor&above	1	no	no	no	yes	yes	no	no	yes	yes	yes	yes	no	no	no	no	yes	no	not_sure	yes	yes	yes	yes	yes		strongly disagree	strongly disagree	s_agree	strongly disagree	s_agree	s_agree	disagree	s_agree	s_agree	disagree	strongly disagree	strongly disagree	s_agree	agree	agree	strongly disagree
secondary	nurse	45	female	married	married	christian	bsc	Bachelor&above	15	no	no	no	yes	yes	yes	yes	yes	yes	yes	yes	yes	yes	no	no	no	no	yes	yes	yes	yes	yes	yes		disagree	disagree	s_agree	disagree	s_agree	s_agree	s_agree	s_agree	s_agree	s_agree	disagree	uncertain	agree	agree	agree	agree
secondary	nurse	50	male	married	married	muslim	bsc	Bachelor&above	15	no	no	no	yes	yes	yes	yes	yes	yes	yes	yes	no	no	no	yes	yes	no	yes	yes	yes	yes	yes	yes		s_agree	s_agree	s_agree	disagree	s_agree	s_agree	strongly disagree	agree	agree	agree	disagree	uncertain	disagree	disagree	disagree	agree
secondary	nurse	45	female	married	married	christian	bsc	Bachelor&above	10	no	no	no	yes	yes	yes	yes	yes	yes	yes	yes	yes	no	yes	yes	yes	not_sure	yes	yes	yes	yes	yes	yes		agree	disagree	s_agree	disagree	agree	s_agree	agree	agree	agree	s_agree	disagree	uncertain	s_agree	s_agree	s_agree	s_agree
secondary	nurse	50	female	married	married	christian	bsc	Bachelor&above	29	no	no	no	yes	yes	no	no	yes	no	yes	yes	no	no	yes	yes		no	no	yes	no	yes	yes	yes		disagree	strongly disagree	disagree	disagree	agree	agree	agree	disagree	disagree	agree	disagree	disagree	agree	disagree	agree	disagree
secondary	nurse	50	female	married	married	christian	bsc	Bachelor&above	25	yes	not_sure	no	no	yes	yes	no	yes	yes	yes	yes	no	no	not_sure	yes	no	no	yes	yes	yes	yes	yes	yes		uncertain	agree	agree	disagree	agree	agree	agree	agree	agree	agree	strongly disagree	disagree	agree	agree	agree	agree
tertiary	nurse	43	female	married	married	muslim	bsc	Bachelor&above	13	yes	not_sure	no	yes	yes	yes	yes	yes	no	no	no	yes	yes	no	yes	yes	yes	yes	yes	yes	yes	yes	yes		strongly disagree	strongly disagree	agree	disagree	agree	agree	agree	agree	agree	agree	uncertain	agree	uncertain	disagree	disagree	agree
secondary	nurse	41	female	married	married	christian	bsc	Bachelor&above	15	yes	not_sure	no	not_sure	yes	yes	yes	yes	yes	no	yes	yes	yes	not_sure	yes	yes	yes	yes	yes	yes	yes	yes	yes		agree	strongly disagree	agree	strongly disagree	s_agree	s_agree	uncertain	disagree	uncertain	agree	uncertain	agree	uncertain	agree	s_agree	agree
tertiary	nurse	45	female	married	married	christian	bsc	Bachelor&above	12	yes	not_sure	no	yes	yes	yes	no	yes	yes	yes	yes	yes	no	yes	no	no	no	yes	yes	yes	yes	yes	yes		disagree	disagree	agree	disagree	agree	agree	agree	agree	agree	agree	agree	disagree	agree	disagree	disagree	disagree
secondary	dr	45	male	married	married	christian	bsc	Bachelor&above	10	no	not_sure	no	yes	yes	no	no	yes	yes	yes	yes	no	no	not_sure	no	no	no	yes	no	no		yes	yes		strongly disagree	strongly disagree	s_agree	disagree	uncertain	s_agree	disagree	uncertain	s_agree	agree	strongly disagree	uncertain	s_agree	agree		disagree
secondary	nurse	38	female	married	married	christian	bsc	Bachelor&above	10	no	not_sure	no	yes	yes	yes	no	yes	yes	yes	yes	no	no	no	no	no	no	yes	yes	yes	yes	yes	yes		agree	disagree	agree	disagree	agree	agree	agree	agree	agree	agree	strongly disagree	strongly disagree	agree	agree	agree	agree
secondary	dr	40	male	married	married	muslim	bsc	Bachelor&above	15	no	not_sure	no	yes	yes	yes	no	yes	yes	yes	yes	no	no	no	no	no	no	yes	yes	yes	yes	yes	yes		agree	disagree	agree	disagree	agree	agree	agree	agree	agree	agree	disagree	disagree	agree	agree	agree	agree
tertiary	nurse	30	female	married	married	christian	bsc	Bachelor&above	2	no	not_sure	no	yes	yes	yes	yes	yes	yes	yes	yes	yes	yes	yes	yes	yes	yes	yes	yes	yes	yes	yes	yes		agree	disagree	agree	agree	agree	agree	uncertain	disagree	disagree	uncertain	agree	agree	uncertain	disagree	disagree	uncertain
tertiary	nurse	41	female	married	married	christian	bsc	Bachelor&above	12	no	not_sure	no	yes	yes	yes	yes	yes	yes	yes	yes	yes	yes	no	no	no	no	yes	yes	yes	yes	yes	yes		agree	strongly disagree	s_agree	strongly disagree	agree	agree	agree	agree	agree	agree	strongly disagree	disagree	s_agree	disagree	disagree	uncertain
tertiary	dr	35	female	married	married	muslim	bsc	Bachelor&above	4	no	not_sure	no	yes	yes	yes	yes	yes	yes	yes	yes	yes	yes	no	no	no	no	yes	yes	yes	yes	yes	yes		agree	disagree	agree	uncertain	agree	agree	uncertain	uncertain	uncertain	agree	disagree	uncertain	uncertain	agree	agree	uncertain
tertiary	nurse	32	female	married	married	muslim	bsc	Bachelor&above	4	no	not_sure	no	not_sure	not_sure	yes	yes	yes	yes	yes	yes	yes	yes	not_sure	not_sure	not_sure	not_sure	not_sure	not_sure	not_sure	yes	yes	yes		disagree	disagree	agree	agree	agree	agree	uncertain	disagree	disagree	agree	agree	agree	agree	uncertain	uncertain	uncertain
tertiary	nurse	32	female	married	married	muslim	bsc	Bachelor&above	5	no	not_sure	no	yes	yes	yes	no	yes	yes	yes	yes	yes	yes	not_sure	not_sure	not_sure	not_sure	not_sure	yes	not_sure	not_sure	yes	yes		disagree	uncertain	agree	agree	agree	agree	uncertain	agree	agree	agree	disagree	agree	agree	agree	agree	uncertain
tertiary	nurse	38	female	married	married	christian	bsc	Bachelor&above	7	no	not_sure	no	yes	yes	yes	not_sure	yes	yes	yes	yes	yes	yes	not_sure	no	no	not_sure	no	yes	not_sure	not_sure	yes	yes		uncertain	disagree	agree	agree	agree	agree	uncertain	uncertain	uncertain	agree	disagree	agree	agree	uncertain	uncertain	agree
tertiary	nurse	32	female	married	married	muslim	bsc	Bachelor&above	3	no	not_sure	no	yes	yes	yes	no	yes	yes	yes	yes	yes	yes	not_sure	not_sure	not_sure	not_sure	not_sure	yes	not_sure	not_sure	yes	yes		agree	disagree	agree	uncertain	agree	agree	uncertain	agree	agree	agree	disagree	disagree	agree	uncertain	uncertain	uncertain
tertiary	nurse	40	female	married	married	christian	bsc	Bachelor&above	10	no	not_sure	no	yes	yes	yes	yes	yes	yes	yes	yes	yes	yes	yes	yes	yes	no	yes	yes	yes	not_sure	yes	yes		agree	agree	agree	agree	agree	agree	agree	agree	agree	agree	disagree	disagree	agree	uncertain	uncertain	uncertain
tertiary	nurse	41	female	married	married	christian	bsc	Bachelor&above	11	no	not_sure	no	yes	yes	yes	not_sure	yes	yes	yes	yes	yes	yes	yes	yes	yes	yes	yes	yes	yes	yes	yes	yes		agree	uncertain	agree	agree	agree	agree	uncertain	agree	agree	agree	uncertain	uncertain	s_agree	uncertain	uncertain	uncertain
tertiary	nurse	35	female	married	married	christian	bsc	Bachelor&above	6	no	not_sure	no	yes	yes	yes	no	yes	yes	yes	yes	yes	no	not_sure	not_sure	no	not_sure	not_sure	not_sure	not_sure	not_sure	yes	yes		agree	disagree	agree	agree	agree	agree	agree	agree	agree	agree	disagree	disagree	uncertain	disagree	disagree	uncertain
tertiary	nurse	35	female	married	married	muslim	bsc	Bachelor&above	6	no	not_sure	no	yes	yes	yes	not_sure	yes	yes	yes	yes	yes	not_sure	not_sure	not_sure	not_sure	not_sure	not_sure	not_sure	not_sure	not_sure	yes	yes		agree	disagree	agree	agree	agree	agree	uncertain	agree	agree	agree	disagree	agree	agree	uncertain	uncertain	agree
tertiary	dr	32	female	married	married	christian	bsc	Bachelor&above	3	no	not_sure	no	yes	yes	yes	no	yes	yes	yes	yes	yes	no	yes	no	no	not_sure	yes	yes	yes	yes	yes	yes		agree	disagree	agree	agree	agree	agree	uncertain	agree	agree	agree	disagree	agree	agree	uncertain	uncertain	uncertain
tertiary	nurse	33	female	married	married	christian	bsc	Bachelor&above	5	no	not_sure	no	yes	yes	yes	no	yes	yes	yes	yes	yes	no	yes	no	no	no	yes	yes	yes	yes	yes	yes		disagree	disagree	agree	disagree	agree	agree	uncertain	agree	agree	agree	disagree	disagree	agree	uncertain	uncertain	agree
tertiary	nurse	34	female	married	married	muslim	bsc	Bachelor&above	7	no	not_sure	no	yes	yes	yes	no	yes	yes	yes	yes	yes	no	yes	no	no	no	yes	yes	yes	yes	yes	yes		agree	disagree	agree	uncertain	agree	agree	uncertain	agree	agree	agree	disagree	disagree	agree	uncertain	uncertain	uncertain
tertiary	nurse	39	female	married	married	christian	bsc	Bachelor&above	11	no	not_sure	no	yes	yes	yes	no	yes	yes	yes	yes	yes	no	yes	no	no	no	yes	not_sure	yes	yes	yes	yes		agree	agree	agree	agree	agree	agree	uncertain	agree	agree	agree	disagree	disagree	agree	disagree	disagree	agree
secondary	nurse	48	female	married	married	christian	bsc	Bachelor&above	25	no	not_sure	no	yes	no	no	yes	yes	yes	yes	yes	no	yes	yes	yes	yes	no	no	yes	yes	yes	yes	no		s_agree	uncertain	s_agree	uncertain	uncertain	s_agree	agree	s_agree	s_agree	strongly disagree	strongly disagree	disagree	agree	disagree		uncertain
tertiary	dr	30	female	married	married	christian	bsc	Bachelor&above	5	no	not_sure	no	yes	no	yes	no	yes	yes	yes	yes	no	no	no	no	no	no	no	yes	yes	no	yes	yes		strongly disagree	strongly disagree	s_agree	strongly disagree	s_agree	s_agree	agree	s_agree	uncertain	disagree	disagree	disagree	agree		agree	disagree
secondary	nurse	51	female	married	married	christian	bsc	Bachelor&above	30	yes	yes	yes	yes	no	yes	no	yes	yes	yes	yes	yes	no	yes	yes	yes	no	yes	yes	yes	yes	yes	yes		agree	strongly disagree	s_agree	strongly disagree	s_agree	s_agree	s_agree	agree	agree	disagree	strongly disagree	strongly disagree	agree	agree	agree	agree
secondary	dr	28	female	married	married	christian	bsc	Bachelor&above	2	yes	yes	yes	yes	yes	yes	no	yes	yes	yes	yes	no	no	no	no	no	no	yes	yes	yes	yes	yes	yes		disagree	disagree	s_agree	strongly disagree	agree	agree	agree	agree	agree	agree	disagree	agree	agree	agree	agree	agree
secondary	nurse	40	female	married	married	muslim	bsc	Bachelor&above	12	yes	yes	yes	yes	yes	no	no	yes	yes	yes	yes	no	no	no	yes	no	no	not_sure	yes	yes	not_sure	not_sure	yes		disagree	s_agree	s_agree	s_agree	agree	s_agree	s_agree	s_agree	s_agree	s_agree	s_agree	s_agree	s_agree	agree	agree	agree
secondary	nurse	30	female	married	married	muslim	bsc	Bachelor&above	5	yes	yes	yes	yes	yes	yes	no	yes	yes	yes	yes	no	no	yes	yes	no	no	yes	yes	yes	yes	not_sure	yes		agree	disagree	agree	disagree	agree	agree	agree	agree	agree	agree	disagree	agree	agree	disagree	disagree	agree
secondary	dr	50	male	married	married	muslim	bsc	Bachelor&above	25	yes	yes	yes	yes	no	yes	no	yes	yes	yes	yes	yes	no	yes	no	no	no	no	yes	yes	yes	yes	yes		strongly disagree	s_agree	s_agree	strongly disagree	agree	s_agree	disagree	agree	agree	uncertain	uncertain	agree	agree	agree	agree	agree
secondary	dr	48	male	married	married	muslim	bsc	Bachelor&above	22	yes	yes	yes	yes	yes	yes	no	yes	yes	yes	yes	yes	no	yes	yes	not_sure	yes	yes	yes	yes	yes	yes	yes		disagree	s_agree	uncertain	agree	agree	s_agree	agree	agree	s_agree	agree	strongly disagree	agree	s_agree	agree	agree	agree
secondary	nurse	56	female	married	married	muslim	bsc	Bachelor&above	36	yes	yes	yes	yes	yes	yes	no	yes	yes	yes	yes	no	no	not_sure	yes	yes	no	yes	yes	yes	yes	yes	yes		strongly disagree	strongly disagree	agree	agree	disagree	agree	disagree	agree	agree	agree	agree	agree	uncertain	disagree	disagree	agree
secondary	nurse	50	male	married	married	muslim	bsc	Bachelor&above	32	yes	yes	yes	yes	yes	yes	no	yes	yes	not_sure	no	no	yes	no	yes	yes	no	yes	yes	yes	yes	yes	yes		strongly disagree	strongly disagree	agree	agree	uncertain	agree	agree	uncertain	agree	agree	agree	agree	agree	disagree	strongly disagree	agree
secondary	dr	48	male	married	married	muslim	bsc	Bachelor&above	5	yes	yes	yes	yes	yes	yes	yes	yes	yes	yes	yes	yes	yes	no	no	no	no	no	not_sure	not_sure	not_sure	not_sure	yes		agree	agree	agree	disagree	disagree	strongly disagree	uncertain	s_agree	s_agree	s_agree	s_agree	s_agree	agree	agree	uncertain	agree
tertiary	dr	45	male	married	married	christian	bsc	Bachelor&above	5	yes	yes	yes	yes	yes	yes	yes	yes	yes	no	no	not_sure	yes	yes	yes	no	yes	not_sure	yes	yes	no	not_sure	yes		agree	agree	s_agree	uncertain	uncertain	agree	s_agree	uncertain	s_agree	s_agree	s_agree	s_agree	agree	agree	uncertain	uncertain
tertiary	dr	21	male	married	married	christian	bsc	Bachelor&above	1	yes	yes	yes	yes	yes	yes	yes	yes	yes	yes	yes	yes	yes	yes	yes	yes	no	no	no	no	no	no	yes		agree	agree	agree	agree	agree	agree	s_agree	s_agree	s_agree	s_agree	uncertain	uncertain	uncertain	strongly disagree	strongly disagree	strongly disagree
tertiary	dr	28	male	married	married	muslim	bsc	Bachelor&above	3	yes	yes	yes	yes	yes	yes	yes	yes	no	no	not_sure	yes	yes	yes	no	yes	not_sure	yes	yes	no	not_sure	not_sure	yes		agree	agree	s_agree	s_agree	uncertain	uncertain	agree	s_agree	uncertain	s_agree	s_agree	s_agree	s_agree	agree	agree	uncertain
tertiary	dr	52	male	married	married	muslim	bsc	Bachelor&above	8	yes	yes	yes	yes	not_sure	yes	yes	yes	yes	yes	yes	yes	no	not_sure	no	yes	no	yes	no	not_sure	no	yes	yes		strongly disagree	strongly disagree	agree	agree	agree	agree	agree	agree	uncertain	uncertain	disagree	disagree	agree	strongly disagree	agree	uncertain
tertiary	dr	48	male	married	married	christian	bsc	Bachelor&above	9	yes	yes	yes	yes	yes	yes	no	no	yes	yes	yes	yes	yes	yes	yes	yes	not_sure	yes	not_sure	yes	yes	not_sure	yes		strongly disagree	strongly disagree	agree	agree	agree	agree	agree	agree	uncertain	uncertain	agree	disagree	uncertain	agree	strongly disagree	agree
tertiary	nurse	40	male	married	married	muslim	bsc	Bachelor&above	8	yes	yes	yes	yes	not_sure	yes	yes	not_sure	yes	yes	yes	yes	yes	not_sure	yes	yes	no	yes	yes	yes	yes	not_sure	yes		strongly disagree	strongly disagree	agree	agree	agree	agree	agree	agree	agree	disagree	agree	agree	agree	agree	strongly disagree	disagree
tertiary	nurse	45	male	married	married	christian	bsc	Bachelor&above	8	yes	yes	yes	yes	not_sure	yes	no	yes	yes	yes	yes	yes	yes	no	not_sure	yes	not_sure	yes	not_sure	yes	yes	not_sure	yes		strongly disagree	strongly disagree	uncertain	agree	uncertain	agree	agree	agree	uncertain	disagree	agree	agree	agree	uncertain	strongly disagree	strongly disagree
secondary	nurse	53	male	married	married	muslim	bsc	Bachelor&above	25	yes	yes	yes	yes	yes	yes	yes	yes	yes	yes	yes	no	not_sure	no	no	yes	not_sure	yes	yes	yes	yes	yes	yes		uncertain	disagree	agree	disagree	agree	agree	agree	agree	agree	agree	disagree	disagree	disagree	agree	agree	s_agree
secondary	nurse	32	female	married	married	christian	bsc	Bachelor&above	7	yes	yes	yes	no	yes	yes	yes	yes	no	no	no	no	yes	no	not_sure	yes	yes	yes	yes	yes	yes	not_sure	not_sure		strongly disagree	strongly disagree	s_agree	strongly disagree	s_agree	s_agree	disagree	uncertain	disagree	s_agree	strongly disagree	strongly disagree	uncertain	s_agree	agree	strongly disagree
secondary	dr	36	male	married	married	muslim	bsc	Bachelor&above	12	yes	yes	yes	yes	no	yes	yes	yes	yes	no	not_sure	yes	yes	yes	yes	yes	yes	yes	not_sure	yes	no	yes	yes		strongly disagree	disagree	s_agree	agree	s_agree	agree	uncertain	disagree	disagree	disagree	agree	agree	agree	agree	uncertain	agree
tertiary	nurse	44	female	married	married	muslim	bsc	Bachelor&above	20	yes	yes	yes	yes	yes	yes	yes	no	no	no	no	yes	yes	no	yes	yes	not_sure	yes	yes	yes	yes	yes	yes		s_agree	uncertain	disagree	s_agree	agree	agree	agree	agree	agree	agree	uncertain	uncertain	uncertain	agree	disagree	disagree
secondary	nurse	33	female	married	married	christian	bsc	Bachelor&above	7	yes	yes	yes	no	yes	yes	yes	yes	no	no	no	no	yes	no	not_sure	yes	yes	yes	yes	yes	yes	no	yes		strongly disagree	strongly disagree	s_agree	strongly disagree	agree	agree	disagree	uncertain	disagree	s_agree	strongly disagree	strongly disagree	s_agree	agree	strongly disagree	disagree
secondary	dr	30	female	married	married	muslim	bsc	Bachelor&above	12	yes	yes	yes	yes	yes	yes	yes	yes	no	not_sure	no	not_sure	yes	yes	yes	yes	yes	yes	no	yes	yes	not_sure	not_sure		disagree	strongly disagree	agree	strongly disagree	s_agree	s_agree	agree	agree	uncertain	disagree	disagree	agree	agree	disagree	uncertain	uncertain
secondary	nurse	53	male	married	married	muslim	bsc	Bachelor&above	25	yes	yes	yes	no	yes	yes	yes	yes	yes	no	yes	no	not_sure	no	no	yes	yes	yes	yes	yes	not_sure	yes	yes		uncertain	disagree	agree	disagree	agree	agree	agree	agree	agree	agree	disagree	disagree	disagree	agree	s_agree	s_agree
secondary	nurse	49	female	married	married	christian	bsc	Bachelor&above	26	yes	yes	yes	yes	no	yes	no	yes	yes	yes	yes	no	no	no	no	no	no	no	yes	no	yes	yes	yes		strongly disagree	strongly disagree	strongly disagree	disagree	agree	agree	agree	agree	agree	agree	disagree	disagree	s_agree	s_agree	disagree	disagree
secondary	dr	38	male	married	married	muslim	bsc	Bachelor&above	6	yes	yes	yes	yes	yes	yes	no	yes	yes	no	yes	yes	not_sure	not_sure	yes	yes	not_sure	yes	yes	yes	yes	yes	yes		strongly disagree	strongly disagree	agree	disagree	agree	agree	disagree	disagree	s_agree	s_agree	strongly disagree	s_agree	uncertain	agree	agree	uncertain
secondary	dr	39	female	married	married	christian	bsc	Bachelor&above	5	yes	yes	yes	yes	no	yes	not_sure	yes	yes	yes	yes	yes	no	yes	yes	yes	not_sure	yes	yes	yes	no	not_sure	yes		strongly disagree	strongly disagree	agree	s_agree	agree	uncertain	agree	s_agree	uncertain	uncertain	uncertain	agree	agree	agree	strongly disagree	agree
secondary	nurse	40	male	married	married	muslim	bsc	Bachelor&above	9	yes	yes	yes	yes	yes	yes	no	yes	yes	yes	yes	yes	yes	yes	yes	yes	yes	yes	yes	yes	yes	yes	yes		strongly disagree	strongly disagree	s_agree	agree	agree	agree	agree	uncertain	uncertain	disagree	agree	agree	s_agree	s_agree	agree	agree
secondary	nurse	47	female	married	married	christian	bsc	Bachelor&above	4	yes	yes	yes	yes	yes	yes	no	yes	yes	yes	yes	not_sure	yes	yes	yes	yes	not_sure	yes	yes	yes	no	yes	yes		s_agree	disagree	agree	uncertain	agree	agree	uncertain	agree	agree	s_agree	strongly disagree	agree	agree	agree	agree	agree
secondary	nurse	42	female	married	married	christian	bsc	Bachelor&above	6	yes	yes	yes	yes	yes	yes	yes	yes	yes	no	yes	yes	yes	not_sure	yes	yes	not_sure	yes	yes	yes	yes	yes	yes		strongly disagree	strongly disagree	s_agree	agree	agree	agree	agree	agree	disagree	agree	agree	agree	agree	agree	strongly disagree	agree
secondary	nurse	53	male	married	married	muslim	bsc	Bachelor&above	25	yes	yes	yes	yes	yes	yes	no	yes	yes	yes	yes	yes	no	yes	no	not_sure	no	no	yes	yes	yes	yes	yes		uncertain	disagree	agree	disagree	agree	agree	agree	agree	agree	agree	disagree	disagree	agree	agree	strongly disagree	s_agree
secondary	nurse	32	female	married	married	christian	bsc	Bachelor&above	7	yes	yes	yes	yes	no	yes	no	yes	yes	yes	yes	no	no	no	no	yes	no	not_sure	yes	yes	yes	yes	yes		strongly disagree	strongly disagree	s_agree	strongly disagree	s_agree	s_agree	disagree	uncertain	disagree	s_agree	strongly disagree	strongly disagree	s_agree	agree	strongly disagree	disagree
secondary	nurse	52	male	married	married	muslim	bsc	Bachelor&above	8	yes	yes	yes	yes	no	yes	yes	yes	yes	not_sure	no	no	yes	yes	yes	yes	yes	yes	yes	yes	yes	yes	no		strongly disagree	strongly disagree	agree	s_agree	agree	agree	agree	agree	uncertain	agree	agree	disagree	agree	uncertain	strongly disagree	disagree
secondary	dr	32	female	married	married	christian	bsc	Bachelor&above	2	yes	yes	yes	yes	yes	yes	yes	yes	yes	yes	yes	no	no	no	yes		no	not_sure	yes	yes	yes	yes	yes		s_agree	disagree	s_agree	disagree	s_agree	s_agree	uncertain	agree	agree	strongly disagree	strongly disagree	disagree	s_agree	agree	agree	agree
secondary	dr	41	female	married	married	muslim	bsc	Bachelor&above	5	yes	yes	yes	yes	no	yes	no	yes	no	yes	no	no	no	yes	yes	yes	no	yes	yes	yes	no	yes	no		disagree	disagree	agree	disagree	agree	agree	uncertain	disagree	agree	disagree	disagree	uncertain	s_agree	agree	agree	disagree
secondary	dr	31	male	married	married	christian	bsc	Bachelor&above	2	yes	yes	yes	yes	yes	no	no	yes	yes	yes	yes	not_sure	yes	no	no	no	no	yes	yes	yes	yes	yes	yes		disagree	disagree	s_agree	disagree	agree	agree	agree	uncertain	uncertain	s_agree	disagree	disagree	agree	disagree	disagree	disagree
secondary	nurse	54	female	married	married	christian	bsc	Bachelor&above	13	yes	yes	yes	yes	no	yes	yes	yes	yes	yes	yes	no	yes	yes	yes	yes	no	yes	yes	yes	no	yes	yes		disagree	strongly disagree	s_agree	disagree	agree	s_agree	s_agree	disagree	agree	agree	strongly disagree	disagree	s_agree	agree	agree	agree
tertiary	nurse	46	female	married	married	christian	bsc	Bachelor&above	14	yes	yes	yes	yes	not_sure	yes	no	no	yes	no	yes	yes	no	not_sure	no	no	no	no	yes	not_sure	yes	yes	yes		disagree	strongly disagree	agree	disagree	agree	agree	disagree	uncertain	agree	agree	disagree	disagree	agree	disagree	agree	agree
secondary	nurse	31	female	married	married	muslim	bsc	Bachelor&above	4	no	yes	yes	yes	yes	not_sure	yes	yes	yes	yes	yes	not_sure	yes	yes	not_sure	not_sure	not_sure	yes	yes	yes	yes	yes	yes				s_agree	s_agree	agree	agree	agree	agree	agree	agree	agree	agree	agree	agree	agree	agree
secondary	dr	26	female	married	married	christian	bsc	Bachelor&above	1	no	yes	yes	yes	no	no	no	yes	yes	yes	yes	no	no	yes	no	yes	no	not_sure	yes	yes	yes	yes	yes		strongly disagree	strongly disagree	s_agree	strongly disagree	s_agree	s_agree	disagree	s_agree	s_agree	disagree	strongly disagree	strongly disagree	s_agree	agree	agree	strongly disagree
secondary	nurse	38	male	married	married	muslim	bsc	Bachelor&above	17	no	yes	yes	no	yes	yes	yes	yes	no	no	no	no	no	no	not_sure	yes	yes	yes	yes	yes	yes	no	not_sure		strongly disagree	strongly disagree	s_agree	strongly disagree	s_agree	s_agree	disagree	uncertain	agree	agree	strongly disagree	strongly disagree	agree	agree	strongly disagree	uncertain
secondary	dr	34	male	married	married	muslim	bsc	Bachelor&above	6	no	yes	yes	no	yes	yes	yes	yes	yes	no	no	no	no	yes	yes	yes	yes	yes	yes	yes	yes	yes	yes		agree	strongly disagree	agree	disagree	agree	agree	strongly disagree	agree	agree	agree	disagree	disagree	agree	uncertain	disagree	disagree
secondary	nurse	30	female	married	married	muslim	bsc	Bachelor&above	8	no	yes	yes	no	yes	yes	yes	yes	not_sure	yes	no	yes	yes	not_sure	not_sure	yes	yes	not_sure	no	yes	yes		yes		disagree		agree	strongly disagree	agree	s_agree	s_agree	agree	uncertain	disagree	disagree	agree	agree	uncertain	agree	uncertain
tertiary	dr	47	female	married	married	christian	bsc	Bachelor&above	17	no	yes	yes	not_sure	yes	yes	yes	no	yes	no	yes	yes	yes	no	yes	yes	yes	yes	yes	yes	yes	not_sure	yes		agree	strongly disagree	uncertain	agree	s_agree	agree	agree	agree	s_agree	s_agree	disagree	agree	uncertain	agree	agree	disagree
tertiary	dr	35	male	married	married	muslim	bsc	Bachelor&above	7	no	yes	yes	yes	not_sure	yes	yes	yes	yes	no	yes	no	yes	yes	yes	yes	yes	no	yes	yes	yes	not_sure	yes		strongly disagree	disagree	s_agree	s_agree	s_agree	agree	uncertain	disagree	s_agree	uncertain	disagree	disagree	disagree	agree	uncertain	disagree
secondary	dr	30	female	married	married	muslim	bsc	Bachelor&above	5	no	yes	yes	yes	not_sure	yes	no	yes	yes	yes	yes	not_sure	no	yes	no	no	yes	yes	yes	yes	yes	yes	yes		disagree	strongly disagree	agree	disagree	agree	agree	agree	strongly disagree	agree	agree	strongly disagree	strongly disagree	agree	agree	agree	agree
secondary	dr	45	male	married	married	muslim	bsc	Bachelor&above	8	no	yes	yes	yes	yes	yes	no	not_sure	yes	no	yes	no	no	not_sure	no	yes	not_sure	yes	yes	yes	yes	not_sure	yes		strongly disagree	strongly disagree	s_agree	s_agree	agree	agree	uncertain	agree	uncertain	agree	agree	agree	s_agree	s_agree	agree	agree
secondary	dr	38	male	married	married	muslim	bsc	Bachelor&above	4	no	yes	yes	yes	yes	yes	yes	yes	no	not_sure	no	yes	yes	yes	yes	yes	yes	yes	yes	yes	yes	yes	yes		strongly disagree	strongly disagree	s_agree	agree	agree	agree	agree	agree	agree	s_agree	agree	agree	agree	agree	agree	s_agree
secondary	nurse	40	male	married	married	christian	bsc	Bachelor&above	8	no	yes	yes	yes	yes	yes	yes	yes	no	yes	no	yes	yes	yes	yes	yes	yes	yes	yes	yes	yes	yes	yes		strongly disagree	strongly disagree	s_agree	agree	agree	agree	agree	agree	uncertain	uncertain	agree	agree	agree	agree	strongly disagree	agree
secondary	nurse	38	female	married	married	christian	bsc	Bachelor&above	8	no	yes	yes	yes	yes	no	yes	yes	yes	not_sure	yes	yes	yes	not_sure	yes	yes	yes	yes	yes	yes	yes	yes	yes		s_agree	strongly disagree	agree	agree	agree	agree	agree	s_agree	uncertain	agree	agree	agree	agree	agree	strongly disagree	uncertain
secondary	nurse	42	male	married	married	christian	bsc	Bachelor&above	16	no	yes	yes	yes	yes	yes	yes	yes	no	yes	not_sure	yes	yes	no	yes	yes	yes	yes	yes	yes	yes	no	yes		agree	strongly disagree	agree	disagree	s_agree	agree	uncertain	uncertain	agree	agree	strongly disagree	strongly disagree	s_agree	agree	strongly disagree	agree
secondary	dr	34	male	married	married	muslim	bsc	Bachelor&above	6	no	yes	yes	yes	no	no	no	yes	yes	yes	yes	yes	no	no	no	no	no	yes	yes	yes	yes	yes	yes		agree	strongly disagree	agree	disagree	agree	agree	strongly disagree	agree	agree	agree	disagree	disagree	agree	uncertain	disagree	uncertain
secondary	nurse	38	female	married	married	muslim	bsc	Bachelor&above	3	no	yes	yes	yes	no	no	no	yes	yes	yes	yes	no	no	no	no	no	no	not_sure	yes	yes	yes	yes	yes		strongly disagree	strongly disagree	s_agree	strongly disagree	s_agree	s_agree	disagree	uncertain	s_agree	s_agree	strongly disagree	strongly disagree	s_agree	agree	strongly disagree	uncertain
secondary	nurse	39	female	married	married	christian	bsc	Bachelor&above	5	no	yes	yes	yes	no	yes	yes	yes	yes	yes	no	no	not_sure	no	yes	yes	yes	yes	yes	yes	yes	yes	no		strongly disagree	strongly disagree	s_agree	agree	agree	agree	agree	agree	uncertain	disagree	uncertain	agree	s_agree	agree	agree	disagree
secondary	nurse	55	female	married	married	christian	bsc	Bachelor&above	3	no	yes	yes	yes	yes	yes	no	yes	yes	yes	no	no	yes	no	yes	yes	no	yes	yes	yes	no	yes	yes		disagree	disagree	agree	strongly disagree	s_agree	s_agree	strongly disagree	agree	s_agree	s_agree	agree	disagree	agree	uncertain	uncertain	agree
secondary	nurse	40	female	married	married	muslim	bsc	Bachelor&above	19	no	yes	yes	yes	yes	yes	yes	yes	yes	yes	yes	yes	no	yes	yes	yes	not_sure	yes	yes	yes	yes	yes	yes		agree	disagree	s_agree	disagree	agree	s_agree	agree	agree	agree	s_agree	strongly disagree	uncertain	agree	agree	agree	agree
secondary	dr	34	female	married	married	muslim	bsc	Bachelor&above	8	no	yes	yes	yes	yes	no	yes	yes	yes	yes	no	no	no	no	no	no	not_sure	not_sure	yes	yes	yes	yes	yes		strongly disagree	strongly disagree	disagree	disagree	s_agree	disagree	disagree	s_agree	s_agree	s_agree	strongly disagree	uncertain	s_agree	uncertain	disagree	disagree
secondary	nurse	47	female	married	married	christian	bsc	Bachelor&above	27	no	yes	yes	yes	yes	yes	yes	yes	yes	yes		yes	yes	yes	not_sure	yes	no	yes	yes	yes	yes	yes	yes		agree	strongly disagree	s_agree	agree	agree	agree	agree	agree	agree	s_agree	uncertain	agree	s_agree	agree	strongly disagree	strongly disagree
tertiary	dr	35	female	married	married	christian	bsc	Bachelor&above	8	no	yes	yes	yes	yes	no	no	yes	yes	yes	no	no	yes	no	no	yes	no	not_sure	yes	yes	yes	yes	no		disagree	disagree	agree	disagree	agree	agree	agree	disagree	disagree	disagree	disagree	disagree	agree	disagree	disagree	disagree
tertiary	dr	37	male	married	married	christian	bsc	Bachelor&above	7	no	yes	yes	yes	yes	no	no	yes	yes	yes	yes	no	no	yes	no	yes	no	not_sure	not_sure	yes	yes	yes	no		uncertain	disagree	agree	disagree	s_agree	s_agree	uncertain	disagree	agree	disagree	disagree	disagree	agree	disagree	uncertain	s_agree
tertiary	dr	33	male	married	married	christian	bsc	Bachelor&above	8	no	yes	yes	yes	no	yes	no	yes	yes	yes	yes	not_sure	no	yes	no	no	not_sure	yes	yes	yes	no	yes	yes		strongly disagree	disagree	s_agree	uncertain	s_agree	s_agree	agree	disagree	agree	disagree	disagree	uncertain	s_agree	uncertain		s_agree
tertiary	dr	36	male	married	married	christian	bsc	Bachelor&above	8	no	yes	yes	yes	no	yes	yes	yes	yes	yes	yes	no	yes	not_sure	no	yes	no	no	yes	yes	yes	yes	yes		disagree	strongly disagree	s_agree	disagree	s_agree	s_agree	agree	agree	agree	agree	disagree	agree	agree	disagree	disagree	agree
tertiary	dr	33	female	married	married	christian	bsc	Bachelor&above	9	no	yes	yes	yes	no	no	no	yes	yes	yes	yes	no	no	no	no	yes	yes	yes	no	yes	yes	yes	yes		strongly disagree	disagree	s_agree	strongly disagree	s_agree	agree	s_agree	disagree	s_agree	disagree	strongly disagree	agree	s_agree	s_agree	s_agree	disagree
tertiary	dr	30	female	married	married	christian	bsc	Bachelor&above	8	no	yes	yes	yes	no	no	no	yes	yes	yes	yes	no	no	no	no	no	no	yes	no	yes	yes	yes	yes		disagree	disagree	agree	disagree	agree	agree	agree	uncertain	disagree	uncertain	disagree	disagree	agree	uncertain	uncertain	disagree
tertiary	dr	31	male	married	married	muslim	bsc	Bachelor&above	2	no	no	no	yes	yes	yes	yes	yes	yes	yes	yes	yes	no	no	no	no	no	not_sure	yes	yes	not_sure	yes	yes		disagree	disagree	s_agree	strongly disagree	s_agree	s_agree	agree	uncertain	uncertain	s_agree	strongly disagree	strongly disagree	s_agree	agree	agree	uncertain
tertiary	dr	25	female	separated	unmarried	christian	bsc	Bachelor&above	3	yes	yes	yes	yes	yes	yes	yes	yes	yes	yes	yes	no	no	not_sure	not_sure	not_sure	not_sure	no	yes	yes	yes	yes	yes		agree	agree	uncertain	uncertain	agree	s_agree	s_agree	s_agree	uncertain	agree	agree	s_agree	s_agree	disagree	uncertain	s_agree
tertiary	dr	22	female	separated	unmarried	christian	bsc	Bachelor&above	3	no	yes	yes	yes	yes	no	no	no	yes	yes	yes	yes	no	no	not_sure	not_sure	not_sure	no	yes	yes	yes	yes	not_sure		uncertain	agree	s_agree	s_agree	s_agree	s_agree	s_agree	s_agree	agree	agree	agree	uncertain	uncertain	agree	strongly disagree	strongly disagree
secondary	dr	25	male	single	unmarried	muslim	bsc	Bachelor&above	2	yes	no	no	yes	yes	yes	yes	yes	yes	yes	yes	yes	yes	no	yes	yes	no	no	yes	yes	yes	yes	yes		s_agree	agree	agree	agree	s_agree	s_agree	disagree	disagree	agree	agree	s_agree	s_agree	agree	uncertain	agree	agree
tertiary	dr	25	male	single	unmarried	christian	bsc	Bachelor&above	3	yes	no	no	no	no		no	no	no	yes	yes	yes	yes	yes	yes	yes	yes	yes	not_sure	not_sure	not_sure	not_sure	not_sure		agree	agree	agree	agree	agree	agree	s_agree	s_agree	s_agree	s_agree	s_agree	uncertain	agree	agree	s_agree	agree
secondary	dr	26	female	single	unmarried	christian	bsc	Bachelor&above	3	no	no	no	yes	yes	yes	no	yes	yes	yes	yes	no	yes	no	yes	no	no	yes	yes	yes	yes	yes	yes		agree	uncertain	agree	uncertain	agree	agree	agree	agree	agree	agree	uncertain	uncertain	agree	agree	agree	agree
secondary	dr	26	male	single	unmarried	christian	bsc	Bachelor&above	1	no	no	no	yes	yes	yes	not_sure	yes	yes	yes	yes	not_sure	not_sure	no	no	no	no	yes	yes	yes	yes	yes	yes		agree	disagree	agree	uncertain	agree	agree	agree	agree	agree	agree	disagree	uncertain	agree	agree	agree	agree
secondary	nurse	29	female	single	unmarried	christian	bsc	Bachelor&above	6	no	no	no	yes	yes	yes	no	yes	yes	yes	yes	no	no	no	no	no	no	yes	yes	yes	yes	yes	yes		agree	disagree	agree	disagree	agree	agree	disagree	agree	agree	agree	disagree	agree	agree	agree	agree	agree
tertiary	dr	32	male	single	unmarried	christian	bsc	Bachelor&above	6	no	no	no	yes	no	yes	yes	yes	yes	yes	yes	no	yes	yes	yes	yes	no	yes	yes	yes	yes	yes	yes		disagree	disagree	disagree	agree	agree	agree	uncertain	agree	agree	uncertain	disagree	agree	agree	agree		agree
tertiary	dr	23	female	single	unmarried	christian	bsc	Bachelor&above	1	no	no	no	yes	yes	yes	not_sure	yes	yes	yes	yes	yes	no	not_sure	no	no	not_sure	not_sure	not_sure	not_sure	not_sure	yes	yes		uncertain	disagree	agree	agree	agree	agree	uncertain	uncertain	disagree	agree	disagree	agree	agree	agree	agree	uncertain
tertiary	dr	33	male	single	unmarried	christian	bsc	Bachelor&above	4	no	no	no	yes	yes	yes	not_sure	yes	yes	yes	yes	yes	yes	not_sure	not_sure	not_sure	not_sure	not_sure	not_sure	not_sure	not_sure	yes	yes		disagree	disagree	agree	uncertain	agree	agree	uncertain	uncertain	uncertain	agree	disagree	agree	uncertain	uncertain	uncertain	uncertain
tertiary	dr	27	female	single	unmarried	christian	bsc	Bachelor&above	1	no	no	no	yes	yes	yes	not_sure	yes	yes	yes	yes	yes	not_sure	not_sure	not_sure	not_sure	not_sure	yes	yes	not_sure	not_sure	yes	yes		agree	disagree	agree	agree	agree	agree	uncertain	uncertain	uncertain	agree	disagree	agree	uncertain	uncertain	uncertain	uncertain
secondary	dr	28	male	single	unmarried	christian	bsc	Bachelor&above	2	no	no	no	not_sure	not_sure	no	not_sure	not_sure	not_sure	not_sure	not_sure	not_sure	not_sure		not_sure	not_sure	not_sure	not_sure	not_sure		not_sure	not_sure	not_sure		uncertain	uncertain	agree	uncertain	agree	disagree	disagree	agree	uncertain	agree	uncertain	agree	disagree	uncertain	uncertain	disagree
secondary	dr	33	male	single	unmarried	christian	bsc	Bachelor&above	5	no	not_sure	no	yes	no	no	no	yes	yes	yes	yes	no	no	not_sure	no	no	no	not_sure	yes	yes	yes	yes	yes		strongly disagree	strongly disagree	s_agree	disagree	s_agree	s_agree	s_agree	s_agree	s_agree	agree	strongly disagree	disagree	disagree	disagree	disagree	strongly disagree
tertiary	nurse	31	female	single	unmarried	christian	bsc	Bachelor&above	3	no	not_sure	no	not_sure	not_sure	yes	not_sure	yes	yes	yes	not_sure	yes	yes	not_sure	not_sure	not_sure	no	not_sure	not_sure	not_sure	yes	yes	yes		agree	disagree	agree	uncertain	agree	agree	uncertain	uncertain	uncertain	agree	disagree	agree	agree	uncertain	uncertain	uncertain
tertiary	dr	29	male	single	unmarried	christian	bsc	Bachelor&above	2	no	not_sure	no	yes	yes	yes	no	yes	yes	yes	yes	yes	no	no	no	no	no	yes	yes	not_sure	not_sure	yes	yes		s_agree	disagree	agree	agree	agree	agree	uncertain	disagree	disagree	agree	disagree	uncertain	agree	agree	agree	uncertain
tertiary	nurse	27	female	single	unmarried	christian	bsc	Bachelor&above	1	no	not_sure	no	yes	yes	yes	not_sure	yes	yes	yes	yes	yes	not_sure	not_sure	not_sure	not_sure	not_sure	not_sure	not_sure	not_sure	not_sure	yes	yes		agree	strongly disagree	s_agree	s_agree	s_agree	s_agree	uncertain	agree	agree	agree	disagree	agree	agree	uncertain	uncertain	uncertain
tertiary	nurse	28	female	single	unmarried	christian	bsc	Bachelor&above	1	no	not_sure	no	yes	yes	yes	yes	yes	yes	yes	yes	yes	yes	not_sure	yes	yes	not_sure	yes	yes	not_sure	not_sure	yes	yes		disagree	disagree	agree	uncertain	agree	agree	uncertain	agree	agree	agree	disagree	agree	agree	uncertain	uncertain	uncertain
tertiary	dr	30	male	single	unmarried	christian	bsc	Bachelor&above	2	no	not_sure	no	yes	yes	yes	no	yes	yes	yes	yes	yes	no	yes	no	no	no	yes	yes	yes	yes	yes	yes		agree	agree	agree	agree	agree	agree	disagree	disagree	disagree	agree	uncertain	agree	uncertain	disagree	disagree	uncertain
secondary	nurse	25	female	single	unmarried	christian	bsc	Bachelor&above		no	not_sure	no	yes	yes	yes	yes	yes	yes	yes	yes	yes	yes	yes	yes	yes	yes	yes	yes	yes	yes	yes	yes		agree	agree	agree	s_agree	agree	agree	agree	agree	agree	agree	s_agree	agree	agree	agree		agree
tertiary	nurse	30	male	single	unmarried	christian	bsc	Bachelor&above	5	no	not_sure	no	yes	yes	yes	yes	yes	yes	yes	yes	yes	no	not_sure	yes	yes	not_sure	yes	yes	not_sure	yes	yes	yes		disagree	disagree	s_agree	strongly disagree	s_agree	s_agree	disagree	s_agree	s_agree	agree	disagree	strongly disagree	s_agree	uncertain	disagree	strongly disagree
secondary	dr	21	male	single	unmarried	muslim	bsc	Bachelor&above	2	yes	yes	yes	yes	yes	yes	yes	yes	no	no	yes	yes	yes	no	no	no	yes	yes	yes	yes	yes	yes	yes		agree	s_agree	agree	s_agree	s_agree	agree	agree	agree	s_agree	s_agree	s_agree	s_agree	agree	strongly disagree	disagree	strongly disagree
tertiary	dr	19	male	single	unmarried	muslim	bsc	Bachelor&above	3	yes	yes	yes	yes	yes	yes	yes	yes	yes	yes	not_sure	not_sure	not_sure	no	no	no	no	not_sure	not_sure	not_sure	yes	yes	yes		agree	agree	agree	agree	s_agree	agree	s_agree	uncertain	agree	agree	s_agree	s_agree	s_agree	disagree	agree	agree
secondary	nurse	38	male	single	unmarried	christian	bsc	Bachelor&above	18	yes	yes	yes	yes	yes	yes	yes	yes	no	yes	yes	yes	no	not_sure	yes	yes	yes	yes	yes	yes	yes	no	yes		strongly disagree	disagree	agree	disagree	agree	agree	agree	agree	disagree	strongly disagree	disagree	disagree	agree	agree	disagree	disagree
secondary	dr	32	male	single	unmarried	christian	bsc	Bachelor&above	6	yes	yes	yes	yes	no	yes	no	yes	yes	yes	yes	yes	yes	yes	no	no	no	yes	yes	yes	yes	yes	yes		strongly disagree	strongly disagree	s_agree	disagree	s_agree	s_agree	agree	agree	agree	agree	disagree	agree	s_agree	agree	disagree	disagree
secondary	dr	25	male	single	unmarried	christian	bsc	Bachelor&above	1	yes	yes	yes	yes	no	yes	not_sure	yes	yes	yes	yes	not_sure	not_sure	not_sure	not_sure	yes	no	not_sure	yes	yes	yes	yes	yes		uncertain	uncertain	s_agree	uncertain	s_agree	s_agree	strongly disagree	agree	uncertain	uncertain	disagree	uncertain	agree	uncertain	uncertain	uncertain
secondary	dr	35	male	single	unmarried	christian	bsc	Bachelor&above	6	yes	yes	yes	yes	no	yes	yes	yes	no	yes	no	no	no	yes	yes	yes	no	yes	yes	yes	no	yes	no		strongly disagree	strongly disagree	s_agree	disagree	s_agree	s_agree	agree	disagree	agree	strongly disagree	strongly disagree	uncertain	s_agree	uncertain	uncertain	disagree
secondary	dr	32	male	single	unmarried	muslim	bsc	Bachelor&above	2	yes	yes	yes	yes	not_sure	yes	yes	yes	yes	yes	yes	yes	no	no	yes	no	no	yes	yes	yes	yes	yes	yes		agree	disagree	s_agree	strongly disagree	s_agree	s_agree	agree	agree	agree	agree	uncertain	uncertain	agree	agree	agree	agree
tertiary	dr	31	male	single	unmarried	christian	bsc	Bachelor&above	1	yes	yes	yes	yes	yes	yes	no	yes	yes	yes	yes	yes	yes	yes	yes	yes	yes	yes	yes	yes	yes	no	yes		s_agree	uncertain	s_agree	agree	agree	agree	agree	disagree	agree	strongly disagree	strongly disagree	s_agree	uncertain	disagree	disagree	disagree
tertiary	dr	28	male	single	unmarried	muslim	bsc	Bachelor&above	6	yes	yes	yes	yes	yes	yes	yes	yes	yes	yes	not_sure	not_sure	yes	yes	yes	yes	yes	yes	yes	yes	yes	yes	yes		s_agree	agree	agree	uncertain	agree	disagree	agree	s_agree	agree	uncertain	disagree	uncertain	uncertain	agree	s_agree	agree
tertiary	nurse	31	male	single	unmarried	christian	bsc	Bachelor&above	6	yes	yes	yes	yes	yes	no	yes	no	no	no	yes	yes	yes	no	yes	yes	yes	no	yes	no	yes	yes	yes		strongly disagree	strongly disagree	agree	disagree	s_agree	s_agree	agree	disagree	agree	strongly disagree	strongly disagree	strongly disagree	s_agree	uncertain	disagree	disagree
secondary	dr	28	female	single	unmarried	christian	bsc	Bachelor&above	4	no	yes	yes	yes	no	no	no	yes	yes	yes	yes	not_sure	not_sure	not_sure	no	yes	yes	not_sure	yes	yes	yes	yes	not_sure		s_agree	strongly disagree	agree	uncertain	s_agree	s_agree	uncertain	disagree	uncertain	disagree	disagree	uncertain	s_agree	agree	disagree	uncertain
tertiary	nurse	22	male	single	unmarried	christian	bsc	Bachelor&above	5	no	yes	yes	yes	yes	yes	not_sure	yes	yes	no	no	not_sure	yes	not_sure	yes	yes	yes	no	yes	yes	no	yes	yes		strongly disagree	strongly disagree	disagree	disagree	uncertain	agree	agree	agree	s_agree	uncertain	s_agree	agree	s_agree	agree	uncertain	disagree
tertiary	dr	29	male	single	unmarried	christian	bsc	Bachelor&above	1	no	yes	yes	yes	yes	yes	no	yes	yes	yes	yes	yes	not_sure	no	no	no	no	not_sure	not_sure	not_sure	yes	yes	yes		agree	disagree	s_agree	uncertain	agree	s_agree	disagree	strongly disagree	strongly disagree	uncertain	strongly disagree	uncertain	s_agree	s_agree	s_agree	uncertain
secondary	nurse	30	male	single	unmarried	christian	bsc	Bachelor&above	4	no	yes	yes	yes	yes	yes	yes	yes	yes	yes	yes	no	yes	no	yes	yes	no	yes	yes	yes	yes	yes	yes		disagree	disagree	s_agree	disagree	s_agree	s_agree	disagree	agree	agree	agree	disagree	uncertain	agree	agree	agree	agree
tertiary	dr	26	male	single	unmarried	christian	bsc	Bachelor&above	14	no	yes	yes	yes	yes	not_sure	yes	no	yes	yes	yes	not_sure	no	yes	yes	yes	yes	yes	yes	yes	not_sure	no	yes		agree	s_agree	uncertain	disagree	disagree	strongly disagree	strongly disagree	uncertain	agree	agree	agree	s_agree	uncertain	disagree	disagree	strongly disagree
tertiary	dr	22	female	single	unmarried	christian	bsc	Bachelor&above	5	no	yes	yes	yes	yes	yes	yes	yes	not_sure	yes	yes	not_sure	yes	not_sure	yes	yes	yes	yes	yes	no	yes	yes	yes		s_agree	s_agree	agree	s_agree	uncertain	disagree	disagree	strongly disagree	strongly disagree	s_agree	s_agree	agree	s_agree	s_agree	agree	uncertain
secondary	dr	27	female	single	unmarried	christian	bsc	Bachelor&above	2	no	yes	yes	no	no	no	no	yes	yes	yes	no	no	no	no	no	yes	not_sure	yes	yes	yes	yes	yes	no		disagree	strongly disagree	s_agree	disagree	s_agree	s_agree	s_agree	s_agree	s_agree	s_agree	disagree	agree	s_agree	s_agree	s_agree	uncertain
secondary	dr	29	female	single	unmarried	christian	bsc	Bachelor&above	2	no	yes	yes	yes	no	no	no	yes	yes	yes	yes	yes	no	no	no	no	yes	not_sure	yes	yes	yes	no	yes		uncertain	strongly disagree	agree	strongly disagree	s_agree	s_agree	strongly disagree	disagree	agree	disagree	disagree	strongly disagree	agree	agree	agree	agree
tertiary	dr	27	female	single	unmarried	muslim	bsc	Bachelor&above	1	no	yes	yes	yes	yes	not_sure	yes	yes	yes	yes	yes		yes	not_sure	yes	yes	no	yes	yes	yes	not_sure	yes	yes		disagree	disagree	agree	disagree	s_agree	agree	agree	agree	uncertain	agree	disagree	uncertain	disagree	agree	disagree	agree
secondary	nurse	48	female	widow	unmarried	christian	bsc	Bachelor&above	25	yes	no	no	yes	yes	yes	no	yes	yes	yes	yes	no	no	not_sure	yes	no	no	yes	yes	yes	yes	yes	yes		agree	disagree	agree	disagree	s_agree	agree	agree	agree	agree	s_agree	disagree	disagree	agree	agree	agree	agree
tertiary	dr	32	female	widow	unmarried	christian	bsc	Bachelor&above	6	no	yes	yes	yes	no	no	no	yes	yes	yes	yes	no	no	not_sure	no	not_sure	no	no	yes	yes	yes	yes	yes		strongly disagree	strongly disagree	s_agree	disagree	agree	agree	uncertain	agree	agree	disagree	uncertain	agree	agree	agree	agree	disagree
tertiary	nurse	28	female	divorced	unmarried	christian	hnd	Diploma	4	yes	yes	yes	yes	yes	yes	yes	yes	yes	yes	yes	yes	yes	yes	yes	yes	not_sure	not_sure	not_sure	not_sure	not_sure	no	yes		s_agree	s_agree	s_agree	agree	agree	disagree	disagree	uncertain	uncertain	uncertain	s_agree	s_agree	s_agree	s_agree	s_agree	s_agree
secondary	nurse	58	female	married	married	muslim	hnd	Diploma	30	yes	no	no	no	yes	yes	yes	yes	no	yes	not_sure	no	no	no	yes	yes	not_sure	yes	yes	yes	no	not_sure	yes		agree	strongly disagree	s_agree	disagree	uncertain	agree	agree	agree	agree	agree	strongly disagree	disagree	agree	s_agree	disagree	strongly disagree
secondary	nurse	36	female	married	married	christian	hnd	Diploma	13	no	no	no	yes	yes	not_sure	yes	yes	yes	yes	yes	yes	yes	yes	yes	no	not_sure	yes		not_sure	yes	yes	yes		disagree	disagree	agree	uncertain	s_agree	agree	disagree	s_agree	agree	agree	strongly disagree	agree	agree	uncertain	strongly disagree	s_agree
secondary	nurse	45	male	married	married	muslim	hnd	Diploma	14	no	no	no	yes	yes	yes	no	not_sure	yes	not_sure	no	not_sure	yes	no	yes	yes	yes	no	yes	yes	yes	not_sure	yes		strongly disagree	strongly disagree	agree	agree	disagree	agree	uncertain	agree	uncertain	uncertain	agree	agree	uncertain	uncertain	strongly disagree	agree
secondary	nurse	48	female	married	married	muslim	hnd	Diploma	30	no	no	no	no	yes	yes	yes	not_sure	no	not_sure	yes	yes	not_sure	not_sure	yes	no	not_sure	yes	yes	yes	yes	yes	yes		disagree	disagree	agree	disagree	agree	agree	agree	disagree	disagree	disagree	disagree	agree	agree	agree	disagree	agree
tertiary	nurse	32	female	married	married	christian	hnd	Diploma	4	no	no	no	yes	yes	yes	not_sure	yes	yes	yes	yes	yes	yes	yes	yes	yes	no	yes	yes	not_sure	not_sure	yes	yes		agree	uncertain	agree	agree	agree	agree	uncertain	agree	agree	agree	uncertain	agree	agree	uncertain	uncertain	uncertain
tertiary	nurse	30	female	married	married	muslim	hnd	Diploma	8	no	no	no	no	yes	yes	yes	yes	not_sure	yes	no	yes	yes	not_sure	not_sure	yes	yes	yes	no	yes	yes	yes	yes		disagree	disagree	s_agree	strongly disagree	s_agree	s_agree	agree	agree	uncertain	uncertain	disagree	disagree	agree	agree	agree	agree
secondary	nurse	44	female	married	married	christian	hnd	Diploma	21	no	no	no	yes	yes	yes	not_sure	yes	yes	yes	yes	yes	yes	not_sure	not_sure	not_sure	not_sure	yes	yes	yes	yes	yes	yes		strongly disagree	s_agree	s_agree	disagree	s_agree	agree	agree	s_agree	s_agree	disagree	strongly disagree	agree	agree		agree	disagree
tertiary	nurse	55	female	married	married	christian	hnd	Diploma	30	yes	not_sure	no	yes	yes	yes	yes	yes	yes	yes	yes	yes	no	not_sure	no	yes	no	yes	yes	not_sure	not_sure	yes	yes		disagree	strongly disagree	s_agree	disagree	agree	agree	agree	disagree	agree	agree	agree	agree	agree	disagree	agree	agree
tertiary	nurse	39	female	married	married	christian	hnd	Diploma	6	yes	not_sure	no	yes	yes	yes	no	yes	yes	yes	yes	yes	no	yes	no	no	no	yes	yes	yes	yes	yes	yes		disagree	disagree	agree	disagree	agree	agree	agree	agree	agree	agree	disagree	disagree	agree	uncertain	uncertain	uncertain
tertiary	nurse	30	female	married	married	muslim	hnd	Diploma	4	no	not_sure	no	yes	yes	yes	yes	yes	yes	yes	yes	yes	yes	yes	yes	yes	yes	yes	yes	yes	yes	yes	yes		agree	disagree	agree	agree	agree	agree	uncertain	disagree	disagree	uncertain	uncertain	uncertain	disagree	agree	agree	uncertain
tertiary	nurse	34	female	married	married	christian	hnd	Diploma	5	no	not_sure	no	yes	yes	yes	yes	yes	yes	yes	yes	yes	yes	yes	yes	yes	no	yes	yes	yes	not_sure	yes	yes		agree	uncertain	agree	agree	agree	agree	disagree	uncertain	uncertain	uncertain	uncertain	uncertain	uncertain	agree	agree	uncertain
tertiary	nurse	45	female	married	married	christian	hnd	Diploma	14	no	not_sure	no	yes	yes	yes	yes	yes	yes	yes	yes	yes	no	no	no	no	no	yes	yes	yes	yes	yes	yes		agree	disagree	agree	disagree	agree	agree	agree	agree	agree	agree	disagree	disagree	s_agree	disagree	disagree	uncertain
tertiary	nurse	28	female	married	married	christian	hnd	Diploma	2	no	not_sure	no	yes	yes	yes	yes	yes	yes	yes	yes	yes	yes	no	yes	yes	no	yes	yes	yes	not_sure	yes	yes		agree	disagree	agree	agree	agree	agree	uncertain	agree	agree	agree	uncertain	uncertain	agree	uncertain	uncertain	uncertain
tertiary	nurse	29	female	married	married	christian	hnd	Diploma	1	no	not_sure	no	yes	yes	yes	yes	yes	yes	yes	yes	yes	yes	not_sure	yes	yes	no	not_sure	not_sure	not_sure	not_sure	yes	yes		agree	disagree	agree	agree	agree	agree	uncertain	agree	agree	agree	disagree	agree	uncertain	disagree	disagree	uncertain
tertiary	nurse	30	female	married	married	christian	hnd	Diploma	2	no	not_sure	no	yes	yes	yes	not_sure	yes	yes	yes	yes	yes	no	not_sure	not_sure	not_sure	not_sure	not_sure	yes	not_sure	not_sure	yes	yes		disagree	disagree	agree	uncertain	agree	agree	uncertain	agree	agree	s_agree	disagree	uncertain	agree	disagree	disagree	uncertain
tertiary	nurse	31	female	married	married	muslim	hnd	Diploma	5	no	not_sure	no	yes	yes	yes	yes	yes	yes	yes	yes	yes	yes	yes	yes	yes	no	yes	yes	yes	no	yes	yes		agree	uncertain	agree	agree	agree	agree	uncertain	uncertain	uncertain	agree	disagree	agree	uncertain	uncertain	uncertain	uncertain
tertiary	nurse	28	female	married	married	muslim	hnd	Diploma	1	no	not_sure	no	yes	yes	yes	not_sure	yes	yes	yes	yes	yes	not_sure	not_sure	not_sure	not_sure	not_sure	not_sure	not_sure	not_sure	not_sure	yes	yes		uncertain	uncertain	agree	agree	agree	agree	uncertain	uncertain	uncertain	agree	agree	agree	uncertain	uncertain	uncertain	uncertain
tertiary	nurse	35	female	married	married	muslim	hnd	Diploma	10	no	not_sure	no	yes	no	yes	yes	yes	not_sure	yes	yes	no	yes	yes	yes	yes	not_sure	yes	yes	yes	yes	yes	yes		strongly disagree	disagree	agree	uncertain	s_agree	agree	agree	s_agree	s_agree	s_agree	disagree	agree	agree	agree	agree	agree
secondary	nurse	45	male	married	married	muslim	hnd	Diploma	11	yes	yes	yes	yes	not_sure	not_sure	no	yes	yes	yes	yes	no	no	not_sure	no	yes	yes	no	yes	yes	yes	yes	yes		strongly disagree	disagree	s_agree	agree	disagree	disagree	disagree	agree	agree	agree	strongly disagree	disagree	agree	disagree	agree	agree
secondary	nurse	38	male	married	married	christian	hnd	Diploma	15	yes	yes	yes	yes	yes	yes	yes	yes	yes	not_sure	yes	yes	yes	yes	yes	yes	yes	yes	yes	yes	yes	yes	yes		strongly disagree	strongly disagree	strongly disagree	strongly disagree	strongly disagree	strongly disagree	strongly disagree	strongly disagree	strongly disagree	strongly disagree	strongly disagree	strongly disagree	strongly disagree	strongly disagree	strongly disagree	strongly disagree
tertiary	nurse	48	male	married	married	muslim	hnd	Diploma	11	yes	yes	yes	yes	yes	yes	no	not_sure	yes	yes	yes	yes	yes	no	yes	yes	no	yes	yes	yes	yes	yes	yes		strongly disagree	strongly disagree	agree	agree	uncertain	disagree	agree	agree	disagree	agree	agree	agree	agree	agree	strongly disagree	strongly disagree
secondary	nurse	31	male	married	married	muslim	hnd	Diploma	4	yes	yes	yes	yes	yes	yes	yes	no	yes	yes	no	yes	no	no	no	yes	yes	no	no	no	yes	yes	no		s_agree	s_agree	agree	agree	agree	uncertain	uncertain	disagree	strongly disagree	disagree	uncertain	agree	uncertain	agree	uncertain	s_agree
secondary	nurse	36	male	married	married	muslim	hnd	Diploma	3	yes	yes	yes	yes	no	yes	yes	not_sure	yes	not_sure	no	no	yes	no	no	yes	yes	yes	no	yes	yes	no	yes		s_agree	s_agree	agree	agree	uncertain	uncertain	strongly disagree	strongly disagree	disagree	uncertain	disagree	s_agree	agree	agree	agree	s_agree
tertiary	dr	20	female	married	married	muslim	hnd	Diploma	1	yes	yes	yes	yes	yes	yes	yes	no	no	yes	yes	no	yes	yes	yes	yes	yes	no	no	yes	yes	yes	yes		agree	agree	agree	s_agree	s_agree	uncertain	uncertain	agree	s_agree	s_agree	s_agree	s_agree	s_agree	s_agree	s_agree	agree
tertiary	nurse	54	female	married	married	christian	hnd	Diploma	24	yes	yes	yes	yes	yes	yes	no	yes	yes	yes	yes	yes	no	no	no	yes	no	no	no	yes	yes	yes	yes		disagree	disagree	agree	disagree	agree	agree	agree	agree	agree	agree	disagree	agree	agree	disagree	uncertain	disagree
tertiary	nurse	38	female	married	married	christian	hnd	Diploma	4	yes	yes	yes	yes	yes	yes	no	yes	yes	yes	yes	yes	yes	yes	not_sure	yes	not_sure	yes	not_sure	yes	not_sure	not_sure	yes		strongly disagree	s_agree	agree	agree	agree	agree	agree	agree	disagree	disagree	uncertain	disagree	uncertain	agree	agree	s_agree
tertiary	nurse	39	male	married	married	muslim	hnd	Diploma	5	yes	yes	yes	yes	yes	yes	no	not_sure	yes	yes	yes	yes	yes	not_sure	yes	yes	yes	yes	yes	yes	yes	not_sure	yes		strongly disagree	strongly disagree	agree	agree	agree	agree	agree	agree	uncertain	uncertain	disagree	agree	agree	agree	strongly disagree	disagree
tertiary	nurse	43	female	married	married	christian	hnd	Diploma	23	yes	yes	yes	yes	no	yes	yes	yes	yes	yes	yes	no	not_sure	no	no	yes	not_sure	yes	yes	yes	yes	yes	yes		uncertain	disagree	agree	disagree	agree	agree	agree	agree	agree	agree	disagree	disagree	strongly disagree	disagree	agree	agree
secondary	nurse	35	male	married	married	christian	hnd	Diploma	10	yes	yes	yes	yes	yes	yes	yes	yes	no	no	no	yes	yes	no	yes	yes	yes	not_sure	yes	yes	yes	yes	yes		disagree	strongly disagree	agree	disagree	agree	agree	agree	agree	agree	agree	uncertain	agree	agree	disagree	disagree	agree
tertiary	nurse	35	male	married	married	christian	hnd	Diploma	10	yes	yes	yes	yes	yes	yes	yes	yes	no	no	no	no	yes	no	yes	yes	yes	not_sure	yes	yes	no	not_sure	yes		disagree	strongly disagree	agree	disagree	agree	agree	agree	uncertain	agree	uncertain	agree	agree	disagree	disagree	agree	disagree
secondary	nurse	51	female	married	married	christian	hnd	Diploma	25	yes	yes	yes	yes	not_sure	yes	no	yes	yes	yes	yes	yes	no	no	no	no	no	yes	yes	no	yes	not_sure	yes		uncertain	strongly disagree	s_agree	strongly disagree	agree	s_agree	s_agree	s_agree	agree	s_agree	strongly disagree	uncertain	agree	strongly disagree	strongly disagree	agree
secondary	nurse	52	female	married	married	christian	hnd	Diploma	5	yes	yes	yes	yes	yes	yes	yes	yes	yes	yes	yes	yes	yes	yes	yes	yes	no	yes	yes	yes	yes	yes	yes		disagree	disagree	agree	disagree	agree	agree	agree	agree	agree	agree	disagree	disagree	agree	agree	disagree	disagree
secondary	nurse	38	female	married	married	christian	hnd	Diploma	4	yes	yes	yes	no	no	yes	no	yes	yes	yes	yes	no	yes	yes	yes	yes	no	not_sure	yes	yes	yes	yes	yes		agree	disagree	s_agree	s_agree	agree	agree	s_agree	s_agree	s_agree	s_agree	agree	s_agree	agree	agree	agree	agree
secondary	nurse	40	female	married	married	christian	hnd	Diploma	8	yes	yes	yes	yes	no	yes	yes	yes	yes	no	not_sure	no	yes	yes	yes	yes	yes	yes	yes	yes	yes	yes	yes		strongly disagree	strongly disagree	s_agree	s_agree	agree	agree	strongly disagree	uncertain	agree	agree	agree	agree	agree	agree	agree	s_agree
secondary	nurse	36	female	married	married	christian	hnd	Diploma	15	yes	yes	yes	yes	no	yes	yes	yes	yes	no	no	no	yes	no	no	no	not_sure	yes	no	yes	no	no	yes		strongly disagree	strongly disagree	s_agree	disagree	agree	s_agree	disagree	uncertain	agree	disagree	s_agree	s_agree	agree	agree	disagree	strongly disagree
secondary	nurse	35	male	married	married	christian	hnd	Diploma	10	yes	yes	yes	yes	no	no	yes	yes	yes	yes	yes	no	no	no	yes	yes	no	yes	yes	yes	not_sure	yes	yes		disagree	strongly disagree	agree	disagree	agree	agree	agree	agree	agree	agree	uncertain	agree	agree	disagree	disagree	agree
secondary	nurse	55	female	married	married	muslim	hnd	Diploma	32	yes	yes	yes	yes	yes	no	no	yes	yes	yes	yes	yes	yes	yes	yes	yes	no	yes	yes	yes	yes	yes	no		agree	disagree	s_agree	uncertain	agree	s_agree	agree	agree	agree	disagree	strongly disagree	disagree	agree	disagree		disagree
tertiary	nurse	32	female	married	married	christian	hnd	Diploma	7	yes	yes	yes	yes	no	yes	no	yes	yes	yes	yes	no	no	yes	no	no	no	yes	yes	not_sure	yes	yes	yes		disagree	disagree	s_agree	disagree	s_agree	s_agree	s_agree	s_agree	s_agree	s_agree	disagree	agree	s_agree	agree	agree	s_agree
secondary	nurse	35	female	married	married	christian	hnd	Diploma	10	no	yes	yes	yes	yes	yes	no	yes	yes	yes	yes	yes	no	not_sure	yes	no	no	not_sure	no	yes	not_sure	yes	yes		disagree	disagree	agree	disagree	agree	agree	uncertain	uncertain	uncertain	disagree	disagree	disagree	agree	agree	uncertain	uncertain
secondary	nurse	32	female	married	married	christian	hnd	Diploma	6	no	yes	yes	yes	yes	yes	no	yes	yes	yes	yes	yes	no	no	no	no	not_sure	no	yes	yes	yes	not_sure	yes		disagree	disagree	s_agree	uncertain	agree	agree	agree	agree	agree	s_agree	strongly disagree	agree	agree	agree	agree	agree
tertiary	nurse	29	male	married	married	muslim	hnd	Diploma	2	no	yes	yes	yes	yes	yes	yes	yes	yes	no	yes	yes	yes	no	no	no	yes	yes	yes	yes	yes	yes	yes		disagree	disagree	agree	agree	s_agree	s_agree	disagree	agree	agree	agree	disagree	s_agree	agree	uncertain	disagree	uncertain
secondary	nurse	41	female	married	married	christian	hnd	Diploma	19	no	yes	yes	yes	yes	yes	no	yes	yes	yes	yes	yes	no	not_sure	no	yes	not_sure	yes	yes	yes	yes	yes	yes		strongly disagree	strongly disagree	s_agree	strongly disagree	agree	s_agree	agree	uncertain	agree	s_agree	strongly disagree	disagree	s_agree	agree	disagree	agree
tertiary	nurse	41	female	married	married	christian	hnd	Diploma	19	no	yes	yes	yes	yes	yes	no	yes	yes	yes	yes	yes	no	not_sure	no	yes	not_sure	yes	yes	not_sure	yes	yes	yes		strongly disagree	strongly disagree	s_agree	strongly disagree	strongly disagree	s_agree	agree	uncertain	agree	s_agree	strongly disagree	disagree	s_agree	s_agree	agree	disagree
tertiary	nurse	44	female	married	married	christian	hnd	Diploma	17	no	yes	yes	yes	no	yes	yes	yes	yes	yes	yes	yes	yes	yes	yes	yes	no	yes	yes	yes	yes	yes	yes		agree	disagree	s_agree	uncertain	s_agree	s_agree	agree	uncertain	agree	s_agree	disagree	disagree	s_agree	uncertain	s_agree	agree
tertiary	nurse	45	female	married	married	muslim	hnd	Diploma	6	no	yes	yes	yes	no	yes	yes	yes	yes	yes	yes	yes	no	not_sure	yes	yes	not_sure	yes	yes	not_sure	yes	yes	yes		agree	strongly disagree	s_agree	disagree	agree	agree	agree	s_agree	agree	uncertain	strongly disagree	uncertain	agree	agree	agree	agree
tertiary	nurse	33	male	married	married	christian	hnd	Diploma	5	no	yes	yes	no	yes	yes	yes	yes	no	no	not_sure	no	no	no	no	no	no	yes	yes	yes	yes	yes	no		strongly disagree	strongly disagree	uncertain	disagree	agree	agree	disagree	uncertain	agree	uncertain	disagree	uncertain	agree	disagree	agree	agree
tertiary	nurse	36	female	married	married	christian	hnd	Diploma	15	no	yes	yes	yes	yes	no	yes	yes	no	yes	yes	yes	no	yes	no	yes	yes	not_sure	no	yes	yes	yes	yes		strongly disagree	strongly disagree	disagree	agree	agree	uncertain	agree	agree	disagree	disagree	strongly disagree	agree	agree	agree	agree	agree
secondary	nurse	55	male	married	married	muslim	hnd	Diploma	23	no	yes	yes	yes	no	yes	yes	yes	no	no	not_sure	no	yes	yes	yes	no	yes	yes	yes	yes	yes	no	yes		disagree	strongly disagree	uncertain	disagree	agree	agree	disagree	uncertain	agree	uncertain	disagree	uncertain	agree	s_agree	agree	agree
tertiary	nurse	33	female	married	married	muslim	hnd	Diploma	9	no	yes	yes	yes	not_sure	yes	yes	yes	yes	yes	yes	no	no	yes	yes	not_sure	yes	yes	yes	yes	yes	yes	yes		strongly disagree	disagree	s_agree	uncertain	agree	s_agree	strongly disagree	disagree	disagree	uncertain	strongly disagree	disagree	disagree	disagree	uncertain	agree
tertiary	nurse	35	male	married	married	muslim	hnd	Diploma	2	no	yes	yes	yes		yes	yes	yes	no	not_sure	yes	no	yes	not_sure	no	not_sure	yes	yes	yes	yes	yes	yes	yes		strongly disagree	disagree	agree	agree	uncertain	uncertain	s_agree	s_agree	s_agree	s_agree	agree	strongly disagree	uncertain	s_agree	uncertain	agree
tertiary	nurse	40	female	married	married	muslim	hnd	Diploma	10	no	yes	yes	no	yes	yes	yes	yes	no	no	yes	yes	yes	not_sure	yes	yes	yes	yes	yes	yes	yes	yes	yes		s_agree	strongly disagree	uncertain	disagree	agree	s_agree	s_agree	agree	agree	agree	s_agree	agree	agree	agree	agree	uncertain
tertiary	nurse	36	female	married	married	christian	hnd	Diploma	10	no	yes	yes	no	yes	no	yes	not_sure	yes	no	no	yes	no	not_sure	yes	yes	yes	yes	yes	yes	yes	yes	not_sure		strongly disagree	strongly disagree	s_agree	strongly disagree	s_agree	s_agree	uncertain	disagree	s_agree	s_agree	strongly disagree	disagree	uncertain	agree	uncertain	disagree
secondary	nurse	35	female	married	married	christian	hnd	Diploma	8	no	yes	yes	yes	yes	no	no	no	yes	yes	no	no	yes	no	no	yes	not_sure	not_sure	yes	not_sure	yes	yes	yes		strongly disagree	disagree	agree	disagree	disagree	agree	strongly disagree	agree	agree	s_agree	uncertain	uncertain	uncertain	disagree	agree	s_agree
secondary	nurse	52	female	married	married	christian	hnd	Diploma	6	no	yes	yes	yes	no	yes	yes	yes	yes	yes	yes	not_sure	yes	not_sure	yes	yes	no	not_sure	yes	not_sure	yes	yes	yes		s_agree	strongly disagree	s_agree	strongly disagree	agree	s_agree	agree	agree	s_agree	s_agree	strongly disagree	strongly disagree	s_agree	strongly disagree	strongly disagree	disagree
secondary	nurse	37	female	married	married	christian	hnd	Diploma	2	no	yes	yes	yes	yes	yes	yes	yes	yes	not_sure	yes	yes	yes	yes	yes	yes	yes	yes	yes	yes	yes	yes	yes		strongly disagree	strongly disagree	s_agree	agree	agree	agree	uncertain	s_agree	agree	agree	agree	agree	agree	agree	strongly disagree	agree
secondary	nurse	55	male	married	married	muslim	hnd	Diploma	23	no	yes	yes	yes	no	no	no	yes	yes	yes	no	no	no	not_sure	no	yes	no	yes	no	yes	yes	yes	yes		disagree	strongly disagree	uncertain	disagree	agree	agree	disagree	uncertain	agree	uncertain	disagree	uncertain	agree	s_agree	agree	s_agree
tertiary	nurse	43	male	married	married	christian	hnd	Diploma	12	no	yes	yes	no	no		yes	yes	yes	yes	yes	yes	yes	yes	yes	yes	yes	yes	yes	yes	yes	yes	yes		agree	disagree	s_agree	disagree	agree	s_agree	agree	agree	agree	s_agree	strongly disagree	uncertain	agree	agree	agree	agree
secondary	nurse	35	female	married	married	christian	hnd	Diploma		no	yes	yes	yes	yes	yes	yes	yes	yes	yes	yes	no	no	no	no	no	yes	no	yes	not_sure	yes	yes	yes		disagree	strongly disagree	s_agree	strongly disagree	s_agree	s_agree	uncertain	s_agree	s_agree	s_agree	strongly disagree	agree	s_agree	uncertain	uncertain	disagree
tertiary	nurse	37	female	married	married	christian	hnd	Diploma	9	no	yes	yes	yes	no	no	no	yes	yes	yes	yes	no	no	yes	no	yes	no	yes	yes	yes	yes	yes	yes		disagree	disagree	s_agree	strongly disagree	strongly disagree	strongly disagree	uncertain	disagree	agree	s_agree	strongly disagree	agree	strongly disagree	agree		uncertain
secondary	nurse	37	female	married	married	christian	hnd	Diploma	10	no	no	no	yes	no	yes	no	yes	yes	yes	yes	yes	yes	yes	yes	yes	no	yes	yes	yes	yes	no	yes		disagree	strongly disagree	s_agree	disagree	s_agree	s_agree	disagree	agree	agree	agree	disagree	agree	agree	agree		disagree
tertiary	nurse	52	female	married	married	christian	hnd	Diploma	3	no	no	no	yes	no	yes	no	yes	not_sure	no	yes	yes	no	no	not_sure	yes	not_sure	no	yes	no	no	no	yes		agree	uncertain	disagree	s_agree	agree	disagree	disagree	s_agree	s_agree	s_agree	s_agree	agree	agree	s_agree	s_agree	agree
secondary	nurse	22	male	single	unmarried	muslim	hnd	Diploma	2	no	no	no	no	yes	not_sure	not_sure	not_sure	not_sure	not_sure	yes	yes	yes	yes	yes	no	no	no	yes	yes	yes	yes	yes		agree	uncertain	agree	disagree	strongly disagree	uncertain	agree	s_agree	s_agree	s_agree	agree	uncertain	uncertain	s_agree	agree	s_agree
tertiary	nurse	23	female	single	unmarried	christian	hnd	Diploma	0	no	no	no	yes	yes	yes	not_sure	yes	yes	yes	yes	yes	not_sure	not_sure	not_sure	not_sure	no	not_sure	yes	not_sure	not_sure	yes	yes		agree	agree	agree	agree	agree	agree	uncertain	disagree	disagree	agree	uncertain	agree	agree	uncertain	uncertain	uncertain
tertiary	nurse	29	female	single	unmarried	christian	hnd	Diploma	3	no	no	no	yes	no	yes	not_sure	yes	yes	yes	yes	yes	yes	not_sure	yes	yes	not_sure	yes	yes	yes	no	yes	yes		agree	disagree	agree	agree	agree	agree	uncertain	uncertain	uncertain	agree	disagree	agree	agree	uncertain	uncertain	agree
tertiary	nurse	26	female	single	unmarried	christian	hnd	Diploma	2	no	not_sure	no	yes	yes	yes	not_sure	yes	yes	yes	yes	yes	yes	yes	yes	yes	not_sure	yes	yes	not_sure	not_sure	yes	yes		agree	uncertain	agree	agree	agree	agree	agree	agree	agree	agree	disagree	agree	uncertain	uncertain	uncertain	uncertain
secondary	nurse	38	male	single	unmarried	christian	hnd	Diploma	6	yes	yes	yes	yes	yes	yes	no	yes	yes	yes	yes	yes	no	yes	yes	yes	no	yes	yes	yes	yes	yes	yes		uncertain	strongly disagree	agree	uncertain	uncertain	agree	agree	agree	agree	uncertain	disagree	uncertain	s_agree	agree	agree	disagree
secondary	nurse	30	female	single	unmarried	christian	hnd	Diploma	3	yes	yes	yes	yes	yes	yes	no	yes	yes	yes	yes	yes	not_sure	no	not_sure	not_sure	no	no	yes	yes	yes	yes	yes		disagree	disagree	uncertain	strongly disagree	agree	disagree	uncertain	uncertain	agree	strongly disagree	uncertain	agree	s_agree	agree		agree
tertiary	nurse	30	male	single	unmarried	muslim	hnd	Diploma	8	yes	yes	yes	yes	yes	yes	no	yes	yes	yes	yes	no	yes	no	yes	yes	no	yes	yes	yes	yes	yes	yes		disagree	strongly disagree	agree	agree	agree	agree	agree	agree	agree	agree	agree	agree	agree	agree	disagree	agree
secondary	nurse	19	male	single	unmarried	christian	hnd	Diploma	1	yes	yes	yes	yes	yes	yes	yes	yes	no	no	no	yes	yes	no	yes	no	yes	yes	no	no	yes	yes	yes		agree	s_agree	s_agree	agree	s_agree	s_agree	s_agree	s_agree	s_agree	s_agree	s_agree	s_agree	s_agree	agree	agree	s_agree
tertiary	nurse	20	male	single	unmarried	muslim	hnd	Diploma	2	yes	yes	yes	yes	yes	yes	yes	yes	yes	yes	not_sure	not_sure	not_sure	not_sure	not_sure	not_sure	no	no	no	yes	yes	yes	yes		s_agree	s_agree	s_agree	agree	agree	agree	uncertain	agree	uncertain	disagree	strongly disagree	uncertain	s_agree	s_agree	s_agree	agree
secondary	nurse	30	male	single	unmarried	muslim	hnd	Diploma	13	yes	yes	yes	yes	yes	yes	yes	yes	no	no	no	yes	yes	not_sure	yes	yes	yes	not_sure	yes	yes	no	not_sure	yes		strongly disagree	strongly disagree	agree	agree	agree	agree	agree	agree	agree	uncertain	uncertain	agree	uncertain	disagree	disagree	agree
tertiary	nurse	26	male	single	unmarried	muslim	hnd	Diploma	7	yes	yes	yes	no	yes	no	yes	yes	yes	no	yes	yes	yes	yes	yes	yes	yes	no	not_sure	yes	yes	yes	no		strongly disagree	disagree	s_agree	agree	agree	disagree	disagree	agree	agree	disagree	disagree	agree	uncertain	uncertain	disagree	agree
tertiary	nurse	41	female	single	unmarried	christian	hnd	Diploma	15	yes	yes	yes	yes	yes	no	yes	no	no	no	yes	yes	yes	yes	yes	yes	no	yes	yes	no	yes	yes	yes		strongly disagree	strongly disagree	s_agree	disagree	s_agree	s_agree	agree	disagree	agree	strongly disagree	strongly disagree	uncertain	s_agree	uncertain	disagree	disagree
tertiary	nurse	37	male	single	unmarried	christian	hnd	Diploma	4	no	yes	yes	yes	not_sure	yes	yes	yes	yes	yes	yes	yes	yes	not_sure	yes	yes	yes	yes	yes	yes	yes	not_sure	not_sure		strongly disagree	strongly disagree	agree	agree	agree	agree	agree	agree	uncertain	disagree	agree	uncertain	uncertain	disagree	strongly disagree	uncertain
tertiary	nurse	29	male	single	unmarried	christian	hnd	Diploma	5	no	yes	yes	yes	not_sure	no	yes	yes	no	yes	yes	not_sure	not_sure	not_sure	not_sure	yes	yes	yes	yes	yes	yes	yes	yes		strongly disagree	disagree	agree	uncertain	agree	s_agree	agree	uncertain	disagree	disagree	agree	uncertain	agree	agree	agree	s_agree
tertiary	nurse	36	female	single	unmarried	christian	hnd	Diploma	8	no	yes	yes	yes	yes	yes	yes	yes	no	not_sure	yes	yes	yes	yes	yes	no	yes	yes	yes	yes	yes	yes	yes		s_agree	strongly disagree	uncertain	disagree	agree	s_agree	agree	agree	agree	s_agree	disagree	agree	agree	agree	s_agree	disagree
tertiary	nurse	25	female	single	unmarried	christian	hnd	Diploma	5	no	yes	yes	yes	not_sure	yes	yes	yes	yes	yes	yes	no	yes	no	yes	yes	yes	yes	not_sure	not_sure	yes	yes	yes		s_agree	disagree	agree	disagree	agree	s_agree	s_agree	agree	agree	s_agree	disagree	disagree	agree	agree	disagree	s_agree
secondary	nurse	35	female	married	married	christian	ond	Diploma	9	no	no	no	yes	yes	yes	no	yes	yes	yes	yes	not_sure	no	no	no	no	no	yes	yes	yes	yes	yes	yes		agree	disagree	agree	disagree	agree	agree	agree	agree	agree	agree	disagree	agree	agree	agree	agree	disagree
secondary	nurse	39	female	married	married	christian	ond	Diploma	5	no	no	no	yes	yes	yes	no	yes	no	yes	yes	no	no	no	yes	not_sure	no	yes	yes	yes	yes	yes	yes		agree	agree	agree	disagree	agree	agree	agree	agree	agree	agree	disagree	disagree	agree	agree	agree	agree
secondary	nurse	42	female	married	married	muslim	ond	Diploma	10	no	no	no	yes	yes	yes	no	yes	yes	yes	yes	not_sure	no	not_sure	yes	no	no	yes	yes	yes	yes	yes	yes		agree	strongly disagree	agree	disagree	agree	agree	agree	agree	agree	agree	disagree	disagree	agree	agree	agree	agree
secondary	nurse	30	female	married	married	muslim	ond	Diploma	7	no	no	no	yes	yes	yes	no	yes	yes	yes	yes	yes	yes	no	yes	no	no	yes	yes	yes	yes	yes	yes		agree	agree	agree	uncertain	agree	agree	agree	agree	agree	agree	disagree	agree	agree	agree	agree	agree
secondary	nurse	32	female	married	married	muslim	ond	Diploma	8	no	no	no	yes	yes	yes	not_sure	yes	yes	yes	yes	not_sure	not_sure	no	not_sure	not_sure	not_sure	yes	yes	yes	yes	yes	yes		agree	disagree	agree	disagree	s_agree	agree	agree	agree	agree	s_agree	disagree	agree	agree	agree	agree	agree
secondary	nurse	34	female	married	married	christian	ond	Diploma	9	no	no	no	yes	yes	yes	yes	yes	yes	yes	yes	yes	yes	no	yes	yes	no	yes	yes	yes	yes	yes	yes		agree	agree	agree	disagree	agree	agree	agree	agree	agree	agree	disagree	agree	agree	uncertain	agree	agree
secondary	nurse	38	female	married	married	christian	ond	Diploma	10	no	no	no	yes	yes	yes	yes	yes	yes	yes	yes	no	yes	no	yes	no	no	no	yes	yes	yes	yes	yes		agree	disagree	agree	disagree	agree	agree	agree	agree	agree	agree	agree	agree	agree	agree	uncertain	agree
secondary	nurse	42	female	married	married	christian	ond	Diploma	10	no	no	no	yes	yes	yes	yes	yes	yes	yes	yes	yes	yes	no	yes	yes	no	yes	yes	yes	yes	yes	yes		agree	uncertain	agree	uncertain	agree	agree	agree	agree	agree	agree	uncertain	agree	agree	agree	agree	agree
secondary	nurse	42	female	married	married	muslim	ond	Diploma	15	no	no	no	yes	yes	yes	no	yes	yes	yes	yes	no	no	no	no	no	no	yes	yes	yes	yes	yes	yes		agree	disagree	agree	disagree	agree	agree	agree	agree	agree	agree	disagree	agree	agree	agree	agree	agree
secondary	nurse	35	female	married	married	muslim	ond	Diploma	6	no	no	no	yes	yes	no	no	yes	yes	yes	yes	no	no	yes	no	no	no	yes	yes	yes	not_sure	yes	yes		s_agree	strongly disagree	s_agree	strongly disagree	s_agree	s_agree	s_agree	s_agree	s_agree	s_agree	strongly disagree	s_agree	s_agree	s_agree	s_agree	s_agree
secondary	nurse	32	male	married	married	christian	ond	Diploma	14	no	no	no	yes	yes	yes	yes	yes	yes	no	no	yes	no	yes	yes	no	no	yes	yes	yes	no	not_sure	yes		agree	strongly disagree	disagree	uncertain	uncertain	s_agree	s_agree	uncertain	disagree	strongly disagree	strongly disagree	uncertain	s_agree	agree	s_agree	agree
tertiary	nurse	25	female	married	married	muslim	ond	Diploma	2	no	no	no	yes	yes	yes	yes	yes	yes	yes	yes	yes	yes	not_sure	yes	yes	not_sure	yes	yes	not_sure	not_sure	yes	yes		agree	disagree	agree	agree	agree	agree	uncertain	uncertain	uncertain	agree	agree	agree	uncertain	agree	agree	uncertain
tertiary	nurse	23	female	married	married	muslim	ond	Diploma	0	no	no	no	yes	not_sure	yes	not_sure	yes	yes	yes	yes	yes	not_sure	not_sure	not_sure	yes	not_sure	not_sure	yes	not_sure	not_sure	yes	yes		agree	disagree	agree	agree	agree	agree	uncertain	uncertain	uncertain	agree	agree	agree	agree	uncertain	uncertain	uncertain
secondary	nurse	29	female	married	married	christian	ond	Diploma	3	no	no	no	no	no	no	no	yes	yes	yes	yes	yes	yes	no	yes	no	no	yes	yes	yes	yes	yes	yes		agree	uncertain	agree	uncertain	s_agree	s_agree	agree	uncertain	agree	agree	disagree	disagree	s_agree	s_agree	s_agree	agree
secondary	nurse	42	female	married	married	christian	ond	Diploma	15	no	not_sure	no	yes	yes	yes	no	yes	yes	yes	yes	yes	yes	not_sure	no	no	no	not_sure	yes	not_sure	not_sure	yes	yes		strongly disagree	strongly disagree	agree	strongly disagree	s_agree	s_agree	strongly disagree	agree	agree	agree	strongly disagree	s_agree	s_agree	s_agree	s_agree	agree
secondary	nurse	40	female	married	married	christian	ond	Diploma	16	no	not_sure	no	yes	yes	yes	no	yes	yes	yes	yes	yes	yes	no	no	no	no	yes	yes	yes	not_sure	yes	yes		strongly disagree	strongly disagree	agree	disagree	strongly disagree	agree	s_agree	agree	agree	s_agree	s_agree	s_agree	s_agree	s_agree	s_agree	agree
secondary	nurse	33	female	married	married	muslim	ond	Diploma	3	no	not_sure	no	yes	not_sure	no	no	yes	yes	yes	yes	no	not_sure	yes	yes	yes	no	yes	yes	yes	not_sure	yes	yes		strongly disagree	strongly disagree	s_agree	disagree	agree	s_agree	s_agree	s_agree	agree	s_agree	strongly disagree	disagree	s_agree	s_agree	s_agree	s_agree
secondary	nurse	42	female	married	married	christian	ond	Diploma	15	no	not_sure	no	yes	yes	yes	no	yes	yes	yes	yes	yes	yes	not_sure	no	no	no	not_sure	yes	not_sure	not_sure	yes	yes		strongly disagree	strongly disagree	agree	strongly disagree	s_agree	s_agree	strongly disagree	agree	agree	agree	strongly disagree	s_agree	s_agree	s_agree	s_agree	agree
secondary	nurse	33	female	married	married	muslim	ond	Diploma	4	no	not_sure	no	yes	not_sure	no	no	yes	yes	yes	yes	no	not_sure	yes	yes	no	yes	yes	yes	yes	not_sure	yes	yes		strongly disagree	strongly disagree	s_agree	disagree	agree	s_agree	s_agree	s_agree	agree	s_agree	strongly disagree	disagree	s_agree	s_agree	s_agree	s_agree
tertiary	nurse	28	female	married	married	christian	ond	Diploma	3	no	not_sure	no	yes	yes	yes	yes	yes	yes	yes	yes	not_sure	no	not_sure	yes	yes	no	not_sure	yes	not_sure	yes	yes	yes		agree		s_agree	disagree	s_agree	s_agree	agree	disagree	agree	agree	disagree	agree	agree		disagree	uncertain
secondary	nurse	28	female	married	married	muslim	ond	Diploma	2	yes	yes	yes	yes	yes	yes	no	yes	yes	yes	yes	not_sure	no	yes	yes	no	no	yes	yes	yes	not_sure	not_sure	yes		s_agree	uncertain	s_agree	uncertain	s_agree	s_agree	s_agree	s_agree	s_agree	s_agree	uncertain	s_agree	s_agree	s_agree	s_agree	s_agree
secondary	nurse	29	male	married	married	muslim	ond	Diploma	2	yes	yes	yes	yes	no	yes	yes	yes	yes	yes	yes	no	yes	no	yes	yes	no	yes	yes	yes	yes	yes	yes		agree	agree	agree	uncertain	agree	agree	agree	agree	agree	agree	disagree	uncertain	uncertain	uncertain	uncertain	agree
tertiary	nurse	36	female	married	married	christian	ond	Diploma	14	yes	yes	yes	yes	no	yes	no	yes	yes	yes	yes	yes	no	yes	yes	yes	yes	yes	yes	no	yes	yes	yes		strongly disagree	disagree	s_agree	disagree	agree	s_agree	agree	disagree	agree	agree	disagree	s_agree	s_agree	uncertain	uncertain	agree
tertiary	nurse	22	male	married	married	muslim	ond	Diploma	5	no	yes	yes	yes	yes	yes	yes	not_sure	yes	yes	yes	no	yes	yes	yes	yes	yes	yes	no	no	yes	yes	yes		s_agree	s_agree	agree	uncertain	uncertain	agree	agree	s_agree	s_agree	s_agree	agree	agree	s_agree	s_agree	s_agree	s_agree
tertiary	nurse	45	male	married	married	christian	ond	Diploma	4	no	yes	yes	no	no	yes	no	yes	no	not_sure	no	not_sure		yes	yes	no	yes	not_sure	yes	yes	yes	yes	yes		strongly disagree	disagree	agree	agree	agree	disagree	agree	disagree	disagree	agree	disagree	agree	agree	agree	uncertain	agree
tertiary	nurse	32	female	married	married	christian	ond	Diploma	1	no	yes	yes	yes	no	no	no	yes	yes	yes	yes	no	no	no	yes	yes	no	yes	yes	yes	yes	yes	yes		agree	strongly disagree	s_agree	disagree	s_agree	s_agree	strongly disagree	s_agree	s_agree	disagree	agree	s_agree	s_agree	s_agree	disagree	strongly disagree
tertiary	nurse	30	female	married	married	christian	ond	Diploma		no	yes	yes	yes	no	no	no	yes	yes	yes	yes	no	no	not_sure	yes	yes	yes	yes	no	yes	yes	yes	yes		strongly disagree	strongly disagree	s_agree	strongly disagree	agree	s_agree	agree	agree	s_agree	agree	strongly disagree	s_agree	s_agree	uncertain	uncertain	disagree
secondary	nurse	30	female	single	unmarried	christian	ond	Diploma	5	no	no	no	yes	yes	yes	no	yes	yes	yes	yes	no	no	no	no	no	no	yes	yes	yes	not_sure	yes	yes		agree	disagree	agree	disagree	agree	agree	agree	agree	agree	agree	disagree	agree	disagree	agree	agree	agree
tertiary	nurse	24	female	single	unmarried	christian	ond	Diploma	2	no	no	no	yes	yes	yes	no	yes	yes	yes	yes	yes	yes	yes	not_sure	yes	not_sure	not_sure	not_sure	not_sure	not_sure	yes	yes		agree	disagree	agree	agree	agree	agree	uncertain	agree	agree	agree	disagree	agree	uncertain	uncertain	uncertain	uncertain
tertiary	nurse	24	female	single	unmarried	christian	ond	Diploma	1	no	not_sure	no	yes	yes	yes	not_sure	yes	yes	yes	yes	yes	yes	not_sure	not_sure	not_sure	not_sure	not_sure	not_sure	not_sure	not_sure	yes	yes		agree	uncertain	agree	uncertain	agree	agree	uncertain	uncertain	uncertain	agree	s_agree	s_agree	uncertain	uncertain	uncertain	uncertain
secondary	nurse	28	female	single	unmarried	christian	ond	Diploma	2	yes	yes	yes	yes	yes	no	no	yes	yes	yes	yes	no	no	no	yes	no	no	yes	yes	yes	yes	yes	yes		s_agree	s_agree	s_agree	disagree	s_agree	s_agree	s_agree	s_agree	s_agree	s_agree	uncertain	s_agree	s_agree	s_agree	s_agree	s_agree
secondary	nurse	26	female	single	unmarried	christian	ond	Diploma	1	yes	yes	yes	yes	no	no	no	yes	yes	yes	yes	not_sure	not_sure	no	no	no	no	yes	yes	yes	not_sure	yes	yes		disagree	disagree	agree	disagree	agree	agree	agree	agree	agree	agree	disagree	agree	agree	agree	agree	agree
tertiary	nurse	21	male	single	unmarried	christian	ond	Diploma	2	yes	yes	yes	yes	yes	yes	yes	yes	yes	yes	yes	yes	yes	no	no	no	yes	yes	yes	yes	yes	not_sure	yes		agree	agree	agree	s_agree	s_agree	uncertain	agree	s_agree	s_agree	agree	agree	s_agree	s_agree	agree	agree	s_agree
tertiary	nurse	25	male	single	unmarried	muslim	ond	Diploma	12	yes	yes	yes	yes	yes	yes	yes	yes	no	yes	yes	no	yes	no	yes	yes	yes	yes	no	yes	yes	yes	yes		strongly disagree	disagree	disagree	uncertain	agree	agree	s_agree	agree	disagree	agree	agree	agree	agree	agree	uncertain	uncertain
secondary	nurse	28	female	single	unmarried	christian	ond	Diploma	3	yes	yes	yes	yes	yes	yes	no	yes	yes	yes	yes	no	yes	no	yes	no	no	yes	yes	yes	yes	yes	yes		s_agree	s_agree	s_agree	disagree	s_agree	s_agree	disagree	agree	agree	s_agree	disagree	uncertain	s_agree	agree	agree	agree
tertiary	nurse	26	male	single	unmarried	muslim	ond	Diploma	9	no	yes	yes	yes	not_sure	yes	yes	yes	no	no	yes	yes	yes	yes	yes	yes	yes	yes	no	yes	yes	yes	no		strongly disagree	disagree	s_agree	agree	s_agree	s_agree	disagree	disagree	disagree	s_agree	agree	disagree	uncertain	disagree	disagree	disagree
tertiary	nurse	37	male	single	unmarried	christian	ond	Diploma	16	no	yes	yes	no	no	no	no	yes	not_sure	yes	no	no	yes	yes	no	not_sure	not_sure	no	yes	yes	yes	yes	yes		strongly disagree	disagree	agree	disagree	strongly disagree	agree	disagree	disagree	disagree	strongly disagree	disagree	uncertain	disagree	agree	agree	disagree
tertiary	nurse	31	male	single	unmarried	christian	ond	Diploma	9	no	yes	yes	yes	no	yes	no	yes	yes	yes	no	no			yes	yes	no	not_sure	yes	yes	yes	yes	yes		disagree	strongly disagree	s_agree	strongly disagree	agree	agree	agree	s_agree	s_agree	disagree	strongly disagree	disagree	s_agree	agree	agree	strongly disagree
tertiary	nurse	31	female	married	married	muslim	others	Diploma	8	no	yes	yes	yes	yes	yes	yes	yes	yes	yes	not_sure	yes	yes	no	yes	yes	no	yes	no	not_sure	yes	yes	yes		disagree	strongly disagree	agree	disagree	agree	s_agree	strongly disagree	s_agree	agree	agree	disagree	disagree	agree	uncertain	agree	disagree
secondary	dr	45	male	married	married	christian	pgd	Bachelor&above	19	yes	no	no	yes	no	yes	no	yes	yes	yes	yes	not_sure	no	yes	no	no	no	yes	yes	yes	yes	yes	yes		disagree	disagree	s_agree	disagree	s_agree	s_agree	agree	agree	agree	disagree	disagree	disagree	agree	disagree	agree	disagree
secondary	dr	46	male	married	married	muslim	pgd	Bachelor&above	18	yes	no	no	yes	yes	yes	no	yes	yes	yes	yes	no	no	not_sure	no	no	no	yes	yes	yes	yes	yes	yes		disagree	disagree	agree	disagree	agree	agree	uncertain	agree	agree	agree	disagree	disagree	agree	agree	agree	agree
secondary	nurse	49	female	married	married	christian	pgd	Bachelor&above	20	yes	no	no	yes	yes	yes	yes	yes	yes	yes	yes	yes	no	yes	yes	yes	no	yes	yes	yes	no	yes	yes		agree	disagree	s_agree	disagree	s_agree	s_agree	s_agree	s_agree	s_agree	agree	disagree	disagree	s_agree	agree		s_agree
secondary	dr	44	male	married	married	christian	pgd	Bachelor&above	10	no	no	no	yes	yes	yes	not_sure	yes	yes	yes	yes	no	no	not_sure	no	no	no	yes	yes	yes	yes	yes	yes		disagree	disagree	agree	disagree	agree	agree	agree	agree	agree	agree	disagree	disagree	agree	agree	agree	agree
secondary	dr	45	male	married	married	muslim	pgd	Bachelor&above	16	no	no	no	yes	yes	yes	yes	yes	yes	yes	yes	no	no	not_sure	no	no	no	yes	yes	yes	yes	yes	yes		agree	disagree	agree	disagree	agree	agree	disagree	agree	agree	agree	disagree	disagree	agree	disagree	disagree	agree
secondary	dr	48	male	married	married	christian	pgd	Bachelor&above	20	no	no	no	yes	yes	not_sure	no	yes	yes	yes	yes	no	no	no	yes	no	no	yes	yes	yes	yes	yes	yes		disagree	strongly disagree	agree	disagree	s_agree	agree	agree	agree	agree	agree	disagree	agree	agree	agree	agree	agree
secondary	dr	50	male	married	married	christian	pgd	Bachelor&above	19	no	no	no	yes	yes	yes	no	not_sure	yes	yes	yes	no	no	no	yes	no	no	yes	yes	yes	yes	yes	yes		agree	strongly disagree	agree	disagree	agree	agree	agree	disagree	agree	agree	disagree	disagree	agree	agree	agree	agree
secondary	dr	42	male	married	married	christian	pgd	Bachelor&above	15	no	no	no	yes	yes	yes	not_sure	yes	yes	yes	yes	not_sure	not_sure	no	no	no	no	yes	yes	yes	yes	yes	yes		disagree	strongly disagree	agree	disagree	agree	agree	agree	agree	agree	agree	disagree	agree	agree	agree	agree	agree
secondary	dr	46	male	married	married	christian	pgd	Bachelor&above	17	no	no	no	yes	yes	yes	no	yes	yes	yes	yes	no	no	no	no	no	no	yes	yes	yes	yes	yes	yes		agree	disagree	agree	disagree	agree	agree	agree	agree	agree	agree	disagree	agree	agree	agree	agree	agree
secondary	nurse	45	female	married	married	christian	pgd	Bachelor&above	18	no	no	no	yes	yes	yes	no	yes	yes	yes	yes	not_sure	no	no	yes	yes	no	yes	yes	yes	not_sure	yes	yes		agree	disagree	agree	disagree	agree	agree	agree	agree	agree	agree	uncertain	uncertain	uncertain	agree	agree	agree
secondary	nurse	48	female	married	married	christian	pgd	Bachelor&above	16	no	no	no	yes	yes	yes	no	yes	yes	yes	yes	no	no	no	no	no	no	yes	yes	yes	yes	yes	yes		agree	disagree	agree	disagree	agree	agree	agree	agree	agree	agree	disagree	agree	agree	agree	agree	agree
secondary	nurse	45	male	married	married	muslim	pgd	Bachelor&above	18	no	no	no	yes	yes	yes	no	yes	yes	yes	yes	no	no	no	no	no	no	yes	yes	yes	yes	yes	yes		agree	disagree	agree	disagree	agree	agree	agree	agree	agree	agree	disagree	disagree	disagree	disagree	disagree	agree
secondary	nurse	48	female	married	married	muslim	pgd	Bachelor&above	16	no	no	no	yes	yes	yes	no	yes	yes	yes	yes	no	no	no	no	no	no	yes	yes	yes	not_sure	yes	yes		agree	disagree	agree	agree	agree	agree	agree	agree	agree	agree	disagree	agree	agree	agree	agree	agree
secondary	dr	39	male	married	married	christian	pgd	Bachelor&above	13	no	no	no	yes	yes	yes	no	yes	yes	yes	yes	no	no	no	no	no	no	yes	yes	yes	yes	yes	yes		agree	disagree	s_agree	strongly disagree	agree	agree	agree	agree	agree	agree	disagree	agree	agree	agree	agree	agree
secondary	dr	35	female	married	married	christian	pgd	Bachelor&above	2	no	no	no	yes	no	no	no	yes	yes	yes	yes	no	yes	yes	yes	yes	no	yes	yes	yes	not_sure	not_sure	yes		strongly disagree	strongly disagree	s_agree	strongly disagree	s_agree	s_agree	s_agree	s_agree	disagree	uncertain	disagree	s_agree	s_agree	s_agree	s_agree	s_agree
secondary	dr	30	male	married	married	muslim	pgd	Bachelor&above	4	no	no	no	yes	not_sure	no	no	yes	yes	yes	yes	no	no	yes	yes	yes	no	yes	yes	yes	yes	yes	yes		uncertain	strongly disagree	s_agree	strongly disagree	s_agree	s_agree	s_agree	s_agree	s_agree	s_agree	disagree	agree	agree	agree	agree	agree
tertiary	nurse	34	female	married	married	christian	pgd	Bachelor&above	10	no	no	no	not_sure	not_sure	no	no	no	yes	no	not_sure	not_sure	not_sure	not_sure	yes	no	no	no	yes	yes	yes	yes	yes		strongly disagree	disagree	s_agree	disagree	strongly disagree	agree	disagree	disagree	disagree	strongly disagree	disagree	disagree	uncertain	strongly disagree	strongly disagree	disagree
secondary	nurse	30	female	married	married	christian	pgd	Bachelor&above	10	no	no	no	no	no	not_sure	no	not_sure	no	no	no	no	no	no	no	no	no	no	yes	yes	yes	yes	not_sure		strongly disagree	disagree	agree	disagree	disagree	agree	disagree	disagree	disagree	strongly disagree	disagree	strongly disagree	uncertain	agree	uncertain	agree
secondary	nurse	51	female	married	married	christian	pgd	Bachelor&above	11	no	no	no	yes	no	no	no	yes	yes	yes	yes	yes	no	no	no	not_sure	no		yes	yes	yes	yes	yes		disagree	disagree	agree	strongly disagree	s_agree	uncertain	uncertain	uncertain	uncertain	disagree	strongly disagree	disagree	s_agree	agree	agree	agree
tertiary	dr	45	male	married	married	christian	pgd	Bachelor&above	12	no	no	no	yes	yes	yes	yes	yes	yes	yes	yes	yes	yes	no	not_sure	not_sure	no	not_sure	yes	not_sure	not_sure	yes	yes		s_agree	disagree	agree	agree	agree	agree	uncertain	disagree	disagree	agree	disagree	uncertain	agree	uncertain	uncertain	uncertain
tertiary	dr	38	male	married	married	christian	pgd	Bachelor&above	7	no	no	no	yes	yes	yes	yes	yes	yes	yes	yes	yes	yes	yes	yes	yes	not_sure	not_sure	not_sure	not_sure	not_sure	yes	yes		s_agree	disagree	agree	uncertain	agree	agree	disagree	disagree	uncertain	agree	disagree	agree	agree	uncertain	uncertain	uncertain
tertiary	dr	42	male	married	married	christian	pgd	Bachelor&above	11	no	no	no	yes	yes	yes	no	yes	yes	yes	yes	yes	no	yes	no	no	no	yes	yes	yes	yes	yes	yes		disagree	disagree	s_agree	disagree	agree	agree	agree	agree	agree	s_agree	disagree	strongly disagree	s_agree	disagree	disagree	s_agree
tertiary	dr	38	female	married	married	christian	pgd	Bachelor&above	6	no	no	no	yes	yes	yes	no	yes	yes	yes	yes	yes	no	yes	no	no	no	yes	yes	yes	yes	yes	yes		disagree	disagree	agree	disagree	agree	agree	uncertain	agree	agree	s_agree	disagree	strongly disagree	agree	disagree	disagree	uncertain
tertiary	dr	42	male	married	married	christian	pgd	Bachelor&above	9	no	no	no	yes	yes	yes	no	yes	yes	yes	yes	yes	no	yes	no	no	no	yes	yes	yes	yes	yes	yes		disagree	disagree	agree	disagree	agree	agree	uncertain	agree	agree	agree	disagree	disagree	agree	uncertain	uncertain	agree
tertiary	dr	35	female	married	married	christian	pgd	Bachelor&above	7	no	no	no	yes	yes	yes	not_sure	yes	yes	yes	yes	yes	no	yes	no	no	no	yes	yes	yes	yes	yes	yes		agree	disagree	agree	agree	agree	agree	uncertain	agree	agree	agree	disagree	agree	agree	uncertain	uncertain	agree
secondary	nurse	35	male	married	married	christian	pgd	Bachelor&above	2	no	no	no	yes	no	no	no	yes	yes	yes	yes	no	yes	yes	yes	yes	yes	no	yes	yes	yes	not_sure	yes		strongly disagree	strongly disagree	s_agree	strongly disagree	s_agree	s_agree	s_agree	s_agree	disagree	uncertain	disagree	s_agree	s_agree	s_agree	s_agree	s_agree
secondary	nurse	51	female	married	married	muslim	pgd	Bachelor&above	20	no	no	no	yes	yes	yes	yes	yes	yes	yes	yes	yes	yes	no	yes	no	no	yes	yes	yes	yes	yes	yes		strongly disagree	strongly disagree	s_agree	strongly disagree	s_agree	s_agree	s_agree	agree	agree	agree	strongly disagree	uncertain	s_agree	s_agree	s_agree	uncertain
tertiary	nurse	30	female	married	married	christian	pgd	Bachelor&above	10	no	no	no	no	no	not_sure	not_sure	no	no	no	no	no	no	no	no	yes	no	no	yes	yes	yes	yes	yes		strongly disagree	disagree	s_agree	disagree	strongly disagree	agree	disagree	disagree	disagree	strongly disagree	disagree	strongly disagree	strongly disagree	strongly disagree	disagree	disagree
secondary	nurse	59	female	married	married	christian	pgd	Bachelor&above	9	no	no	no	yes	no	no	yes	yes	yes	yes	yes	no	no	no	yes	yes	yes	yes	yes	yes	yes	no	no		strongly disagree	strongly disagree	s_agree	strongly disagree	s_agree	s_agree	agree	disagree	s_agree	s_agree	strongly disagree	disagree	s_agree	strongly disagree		s_agree
secondary	dr	47	male	married	married	christian	pgd	Bachelor&above	18	yes	not_sure	no	yes	yes	yes	no	yes	no	yes	yes	no	no	not_sure	no	no	no	yes	yes	yes	yes	yes	yes		disagree	disagree	agree	disagree	agree	s_agree	agree	s_agree	agree	s_agree	strongly disagree	strongly disagree	s_agree	disagree	disagree	strongly disagree
tertiary	dr	51	male	married	married	muslim	pgd	Bachelor&above	22	yes	not_sure	no	yes	yes	yes	no	yes	yes	yes	yes	yes	no	no	no	no	no	yes	no	yes	not_sure	yes	yes		disagree	disagree	agree	disagree	agree	agree	uncertain	agree	agree	agree	disagree	disagree	agree	disagree	disagree	uncertain
tertiary	dr	52	female	married	married	christian	pgd	Bachelor&above	22	yes	not_sure	no	yes	yes	yes	no	yes	yes	yes	yes	yes	no	yes	no	no	no	yes	yes	yes	yes	yes	yes		disagree	disagree	s_agree	disagree	s_agree	agree	agree	agree	agree	s_agree	strongly disagree	strongly disagree	s_agree	disagree	disagree	s_agree
tertiary	dr	37	male	married	married	christian	pgd	Bachelor&above	7	no	not_sure	no	yes	yes	yes	yes	yes	yes	yes	yes	yes	yes	not_sure	yes	yes	no	yes	yes	yes	yes	yes	yes		uncertain	disagree		agree	agree	agree	uncertain	disagree	disagree	uncertain	uncertain	uncertain	agree	agree	agree	uncertain
tertiary	dr	37	female	married	married	christian	pgd	Bachelor&above	7	no	not_sure	no	yes	yes	yes	no	yes	yes	yes	yes	yes	no	not_sure	no	not_sure	not_sure	yes	yes	yes	not_sure	yes	yes		disagree	disagree	s_agree	disagree	s_agree	s_agree	agree	uncertain	uncertain	s_agree	strongly disagree	strongly disagree	s_agree	uncertain	uncertain	agree
tertiary	dr	37	female	married	married	christian	pgd	Bachelor&above	9	no	not_sure	no	yes	yes	yes	no	yes	yes	yes	yes	yes	no	no	no	no	no	yes	yes	yes	not_sure	yes	yes		agree	disagree	agree	agree	agree	agree	disagree	uncertain	uncertain	agree	disagree	uncertain	agree	uncertain	uncertain	uncertain
tertiary	dr	47	male	married	married	muslim	pgd	Bachelor&above	15	no	not_sure	no	yes	yes	yes	yes	yes	yes	yes	yes	yes	yes	no	yes	yes	no	yes	yes	yes	yes	yes	yes		agree	disagree	agree	agree	agree	agree	uncertain	uncertain	uncertain	agree	disagree	agree	agree	uncertain	uncertain	uncertain
tertiary	dr	50	female	married	married	christian	pgd	Bachelor&above	19	no	not_sure	no	yes	yes	yes	no	yes	yes	yes	yes	yes	no	no	no	no	no	yes	not_sure	not_sure	not_sure	yes	yes		disagree	disagree	s_agree	agree	agree	agree	uncertain	uncertain	uncertain	agree	disagree	disagree	agree	uncertain	uncertain	uncertain
tertiary	dr	47	female	married	married	christian	pgd	Bachelor&above	15	no	not_sure	no	yes	yes	yes	no	yes	yes	yes	yes	yes	no	no	no	no	no	yes	yes	yes	not_sure	yes	yes		disagree	disagree	agree	agree	agree	agree	uncertain	uncertain	uncertain	agree	disagree	disagree	agree	uncertain	uncertain	uncertain
tertiary	dr	39	male	married	married	christian	pgd	Bachelor&above	7	no	not_sure	no	yes	yes	yes	yes	yes	yes	yes	yes	yes	yes	no	yes	yes	no	yes	yes	yes	not_sure	yes	yes		disagree	disagree	agree	agree	agree	agree	uncertain	agree	agree	agree	disagree	disagree	agree	uncertain	uncertain	uncertain
tertiary	dr	42	male	married	married	christian	pgd	Bachelor&above	11	no	not_sure	no	yes	yes	yes	no	yes	yes	yes	yes	yes	no	no	no	no	no	yes	yes	not_sure	not_sure	yes	yes		disagree	disagree	agree	agree	agree	agree	uncertain	agree	agree	agree	disagree	disagree	agree	uncertain	uncertain	uncertain
tertiary	dr	35	male	married	married	christian	pgd	Bachelor&above	4	no	not_sure	no	yes	yes	yes	no	yes	yes	yes	yes	yes	no	no	no	no	no	yes	yes	yes	no	yes	yes		disagree	disagree	s_agree	s_agree	s_agree	s_agree	uncertain	agree	agree	agree	disagree	disagree	agree	disagree	disagree	uncertain
tertiary	dr	40	male	married	married	christian	pgd	Bachelor&above	8	no	not_sure	no	yes	yes	yes	no	yes	yes	yes	yes	yes	no	yes	no	no	no	yes	yes	yes	yes	yes	yes		disagree	disagree	agree	agree	agree	agree	uncertain	agree	agree	agree	disagree	disagree	agree	agree	agree	agree
tertiary	dr	49	male	married	married	christian	pgd	Bachelor&above	15	no	not_sure	no	yes	yes	yes	no	yes	yes	yes	yes	yes	no	yes	no	no	no	yes	yes	yes	yes	yes	yes		disagree	disagree	agree	disagree	agree	agree	uncertain	agree	agree	s_agree	disagree	disagree	agree	uncertain	uncertain	s_agree
tertiary	dr	55	male	married	married	christian	pgd	Bachelor&above	24	no	not_sure	no	yes	yes	yes	no	yes	yes	yes	yes	yes	no	yes	no	no	no	yes	yes	yes	yes	yes	yes		disagree	disagree	agree	disagree	agree	agree	agree	agree	agree	agree	disagree	disagree	agree	disagree	disagree	agree
tertiary	dr	50	female	married	married	christian	pgd	Bachelor&above	21	no	not_sure	no	yes	yes	yes	no	yes	yes	yes	yes	yes	no	yes	no	no	no	yes	yes	yes	yes	yes	yes		disagree	disagree	agree	disagree	agree	agree	agree	agree	agree	agree	disagree	disagree	agree	uncertain	uncertain	agree
tertiary	dr	34	male	married	married	christian	pgd	Bachelor&above	6	no	not_sure	no	yes	yes	yes	no	yes	yes	yes	yes	yes	no	yes	not_sure	not_sure	no	yes	not_sure	yes	yes	yes	yes		disagree	disagree	agree	agree	agree	agree	uncertain	agree	agree	agree	disagree	disagree	agree	uncertain	uncertain	agree
tertiary	dr	33	female	married	married	christian	pgd	Bachelor&above	4	no	not_sure	no	yes	yes	yes	not_sure	yes	yes	yes	yes	yes	not_sure	yes	no	no	no	yes	yes	yes	yes	yes	yes		disagree	disagree	agree	agree	agree	agree	uncertain	agree	agree	agree	disagree	disagree	agree	uncertain	uncertain	agree
tertiary	dr	37	male	married	married	christian	pgd	Bachelor&above	6	no	not_sure	no	yes	yes	yes	no	yes	yes	yes	yes	yes	no	yes	no	no	no	yes	yes	yes	yes	yes	yes		disagree	uncertain	agree	agree	agree	agree	uncertain	uncertain	uncertain	agree	disagree	disagree	agree	uncertain	uncertain	uncertain
secondary	dr	34	male	married	married	christian	pgd	Bachelor&above	11	yes	yes	yes	yes	no	no	no	yes	yes	yes	yes	no	no	not_sure	no	no	not_sure	yes	no	yes	yes	yes	yes		strongly disagree	strongly disagree	s_agree	agree	s_agree	s_agree	uncertain	s_agree	s_agree	strongly disagree	strongly disagree	strongly disagree	s_agree	disagree	disagree	uncertain
secondary	nurse	36	female	married	married	christian	pgd	Bachelor&above	4	yes	yes	yes	yes	yes	yes	yes	yes	no	no	yes	yes	yes	yes	yes	yes	yes	no	no	no	yes	yes	yes		s_agree	agree	agree	s_agree	s_agree	agree	agree	s_agree	uncertain	disagree	strongly disagree	s_agree	s_agree	agree	s_agree	agree
tertiary	dr	47	male	married	married	christian	pgd	Bachelor&above	4	yes	yes	yes	yes	yes	not_sure	not_sure	not_sure	yes	yes	yes	yes	no	yes	no	not_sure	not_sure	no	yes	yes	yes	yes	yes		s_agree	s_agree	s_agree	s_agree	s_agree	s_agree	agree	uncertain	uncertain	uncertain	uncertain	uncertain	s_agree	s_agree	s_agree	s_agree
tertiary	dr	30	male	married	married	christian	pgd	Bachelor&above	4	yes	yes	yes	yes	yes	not_sure	not_sure	not_sure	yes	yes	yes	yes	yes	yes	no	not_sure	not_sure	no	yes	yes	yes	yes	yes		s_agree	s_agree	s_agree	s_agree	s_agree	s_agree	agree	uncertain	uncertain	uncertain	uncertain	uncertain	s_agree	s_agree	s_agree	s_agree
tertiary	nurse	50	male	married	married	muslim	pgd	Bachelor&above	22	yes	yes	yes	yes	yes	yes	no	yes	yes	yes	yes	yes	no	yes	no	yes	not_sure	yes	yes	yes	yes	yes	no		strongly disagree	strongly disagree	s_agree	uncertain	agree	s_agree	agree	agree	s_agree	agree	strongly disagree	agree	strongly disagree	agree	agree	agree
tertiary	dr	51	male	married	married	muslim	pgd	Bachelor&above	21	yes	yes	yes	yes	yes	no	yes	yes	yes	yes	no	yes	yes	yes	not_sure	not_sure	yes	yes	yes	yes	not_sure	not_sure	not_sure		strongly disagree	strongly disagree	agree	agree	agree	agree	agree	agree	agree	agree	agree	agree	uncertain	uncertain	disagree	uncertain
tertiary	dr	56	male	married	married	christian	pgd	Bachelor&above	20	yes	yes	yes	yes	yes	no	not_sure	not_sure	yes	yes	yes	yes	yes	yes	yes	yes	yes	yes	not_sure	not_sure	not_sure	yes	yes		strongly disagree	strongly disagree	agree	agree	agree	agree	agree	agree	agree	agree	s_agree	disagree	disagree	uncertain	strongly disagree	uncertain
tertiary	dr	52	male	married	married	christian	pgd	Bachelor&above	15	yes	yes	yes	yes	yes	yes	no	not_sure	yes	yes	yes	yes	yes	yes	yes	yes	yes	yes	yes	yes	not_sure	not_sure	yes		strongly disagree	strongly disagree	agree	agree	agree	agree	agree	agree	agree	uncertain	disagree	agree	s_agree	s_agree	strongly disagree	s_agree
secondary	nurse	54	female	married	married	christian	pgd	Bachelor&above	29	yes	yes	yes	yes	yes	yes	yes	yes	yes	yes	yes	yes	no	not_sure	no	no	no	not_sure	no	no	not_sure	yes	yes		disagree	disagree	agree	disagree	s_agree	agree	s_agree	agree	agree	disagree	strongly disagree	strongly disagree	uncertain	agree	agree	disagree
secondary	nurse	55	female	married	married	christian	pgd	Bachelor&above	32	yes	yes	yes	no	no	yes	yes	yes	yes	yes	yes	no	no	yes	no	no	no	yes	yes	yes	yes	yes	yes		uncertain	disagree	disagree	disagree	agree	agree	s_agree	s_agree	s_agree	s_agree	disagree	s_agree	s_agree	s_agree	s_agree	s_agree
secondary	nurse	47	male	married	married	christian	pgd	Bachelor&above	12	yes	yes	yes	yes	yes	yes	not_sure	not_sure	yes	not_sure	yes	yes	yes	yes	yes	yes	not_sure	yes	yes	yes	yes	yes	yes		strongly disagree	strongly disagree	s_agree	agree	agree	agree	agree	agree	agree	agree	agree	uncertain	agree	agree	strongly disagree	agree
secondary	nurse	50	female	married	married	christian	pgd	Bachelor&above	23	yes	yes	yes	yes	yes	yes	no	not_sure	yes	yes	yes	yes	yes	yes	no	no	not_sure	not_sure	yes	yes	yes	yes	yes		disagree	disagree	agree	disagree	uncertain	disagree	agree	agree	agree	uncertain	disagree	uncertain	agree	uncertain	agree	disagree
secondary	dr	44	male	married	married	christian	pgd	Bachelor&above	9	yes	yes	yes	yes	yes	no	no	no	yes	yes	yes	yes	yes	not_sure	no	yes	not_sure	yes	yes	yes	yes	not_sure	yes		s_agree	s_agree	agree	agree	agree	agree	agree	agree	disagree	agree	agree	uncertain	uncertain	agree	strongly disagree	agree
secondary	nurse	49	female	married	married	christian	pgd	Bachelor&above		yes	yes	yes	yes	yes	yes	no	yes	not_sure	yes	yes	yes	no	not_sure	no	no	not_sure	not_sure	yes	not_sure	yes	not_sure	not_sure		strongly disagree	strongly disagree	s_agree	strongly disagree	agree	disagree	agree	s_agree	agree	agree	s_agree	uncertain	uncertain	disagree	disagree	strongly disagree
tertiary	nurse	50	male	married	married	muslim	pgd	Bachelor&above	25	no	yes	yes	yes	yes	yes	no	yes	yes	yes	yes	yes	no	yes	no	no	no	no	yes	yes	yes	yes	yes		strongly disagree	s_agree	s_agree	strongly disagree	agree	s_agree	disagree	agree	agree	uncertain	uncertain	agree	s_agree	agree	agree	agree
tertiary	dr	45	male	married	married	christian	pgd	Bachelor&above	19	no	yes	yes	yes	not_sure	no	no	yes	yes	yes	not_sure	no	no	no	no	no	no	yes	yes	yes	yes	yes	yes		strongly disagree	strongly disagree	s_agree	disagree	s_agree	s_agree	agree	uncertain	uncertain	disagree	disagree	disagree	agree	uncertain	agree	disagree
tertiary	nurse	45	male	married	married	muslim	pgd	Bachelor&above	20	no	yes	yes	no	yes	yes	yes	yes	no	no	yes	yes	yes	no	yes	yes	yes	yes	yes	yes	yes	yes	yes		s_agree	strongly disagree	uncertain	disagree	agree	s_agree	agree	agree	agree	s_agree	disagree	agree	agree	agree	agree	disagree
secondary	nurse	35	male	married	married	christian	pgd	Bachelor&above	4	no	yes	yes	yes	no	yes	no	yes	yes	yes	yes	yes	no	no	no	no	no	yes	yes	yes	yes	yes	yes		strongly disagree	strongly disagree	s_agree	strongly disagree	s_agree	s_agree	agree	s_agree	s_agree	strongly disagree	strongly disagree	agree	s_agree	s_agree		strongly disagree
secondary	nurse	48	female	married	married	muslim	pgd	Bachelor&above	10	no	yes	yes	not_sure	not_sure	not_sure	not_sure	no	yes	no	no	not_sure	yes	not_sure	yes	not_sure	no	no	no	yes	not_sure	not_sure	yes		agree	strongly disagree	uncertain	uncertain	s_agree	uncertain	disagree	disagree	s_agree	s_agree	s_agree	s_agree	s_agree	uncertain	strongly disagree	s_agree
tertiary	dr	38	male	married	married	christian	pgd	Bachelor&above	9	no	yes	yes	yes	yes	yes	no	yes	yes	yes	yes	yes	no	yes	no	no	not_sure	not_sure	yes	yes	not_sure	yes	yes		disagree	disagree	agree	agree	agree	agree	uncertain	agree	agree	agree	disagree	disagree	agree	uncertain	uncertain	uncertain
secondary	nurse	38	female	married	married	christian	pgd	Bachelor&above	11	no	yes	yes	yes	not_sure	yes	no	yes	yes	yes	yes	yes	no	no	yes	yes	yes	yes	not_sure	not_sure	not_sure	yes	no		disagree	strongly disagree	s_agree	uncertain	s_agree	s_agree	agree	agree	agree	s_agree	strongly disagree	agree	s_agree	agree		uncertain
secondary	nurse	40	female	single	unmarried	christian	pgd	Bachelor&above	1	yes	yes	yes	no	no	yes	no	yes	yes	yes	yes	no	yes	yes	yes	yes	no	not_sure	yes	yes	yes	yes	yes		agree	disagree	s_agree	agree	agree	uncertain	agree	agree	agree	agree	agree	agree	agree	strongly disagree	agree	s_agree
tertiary	nurse	25	female	single	unmarried	christian	pgd	Bachelor&above	8	no	yes	yes	yes	no	yes	no	yes	yes	yes	yes	yes	yes	yes	no	no	yes	yes	no	yes	not_sure	yes	yes		strongly disagree	strongly disagree	s_agree	agree	agree	agree	disagree	strongly disagree	strongly disagree	disagree	disagree	uncertain	disagree	agree	disagree	disagree
tertiary	nurse	55	male	single	unmarried	muslim	pgd	Bachelor&above	23	no	yes	yes	no	yes	yes	yes	yes	no	no	yes	yes	yes	no	yes	yes	yes	yes	yes	yes	yes	yes	yes		s_agree	strongly disagree	uncertain	agree	s_agree	agree	agree	agree	agree	s_agree	disagree	agree	agree	agree	agree	disagree
tertiary	nurse	36	male	single	unmarried	muslim	pgd	Bachelor&above	13	no	yes	yes	yes	yes	yes	yes	yes	yes	no	yes	yes	yes	not_sure	yes	yes	yes	yes	yes	yes	yes	yes	yes		agree	disagree	s_agree	agree	s_agree	agree	agree	agree	agree	s_agree	strongly disagree	uncertain	agree	agree	agree	agree
[truncated: 69 more columns]
